# Supplementary material for: Deciphering the Biotic and Climatic Factors That Influence Floral Scents: A Systematic Review of Floral Volatile Emissions
Source: Front Plant Sci. 2020 Jul 31;11:1154. doi: 10.3389/fpls.2020.01154 (PMC7412988; doi:10.3389/fpls.2020.01154)
Supplement: Supplementary file 6 [file DataSheet_3.xlsx]

## Sheet: EM. RATE
Source article	Species	APG III synonims	wind	animal	insect	lepidoptera	coleoptera	diptera	hymenoptera	bat	bird	Annual Mean Temperature (K)	Max Temperature of Warmest Month (K)	Min Temperature of Coldest Month (K)	Annual Precipitation (L/m2)	Precipitation of Wettest Month (L/m2)	Precipitation of Driest Month (L/m2)	Gaussen Index	E.R. (μg/h*flower)	E.R. (μg/h*inflorescence)	E.R. (μg/h*gDW)	E.R. (μg/h*gFW)	1-butyl acetate	1-hexadecyl acetate	1-hexanol	1-hexyl acetate	1-methylbutyl acetate	1-octanol	1-octen-3-ol	1-octen-3-ol acetate	1-octene	1-pentanol	1,1-diethoxyethane	1,14-tetradecanediol	1,3(E),5(E)-undecatriene	1,3(E),5(Z)-undecatriene	1,3,5-cycloheptatriene	2-butanone	2-decen-1-ol	2-ethylhexanol	2-heptanol	2-heptanone	2-heptyl acetate	2-hexenol	2-hexenol acetate	2-hexenyl ester butanoic acid	2-hydroxy-5-methyl-3-hexanone	2-hydroxyheptan-3-one	2-hydroxyhexan-2-one
Farré-Armengol, G., Filella, I., Llusià, J., Peñuelas, J., 2015. Pollination mode determines floral scent. Biochem. Syst. Ecol. 61, 44–53.	Acer negundo	Acer_negundo	1									287.8	300.3	277.2	610	72	33	1.05976			19.36		0	0	0	0	0	0	0	0	0	0	0	0	0	0	0	0	0	0	0	0	0	0	0	0	0	0	0
Levin, R.A., Raguso, R.A., McDade, L.A., 2001. Fragrance chemistry and pollinator affinities in Nyctaginaceae. Phytochemistry 58, 429–440.	Acleisanthes acutifolia			1	1	1						293.2	309	274.5	299	48	8	0.509891
Levin, R.A., Raguso, R.A., McDade, L.A., 2001. Fragrance chemistry and pollinator affinities in Nyctaginaceae. Phytochemistry 58, 429–440.	Acleisanthes crassifolia			1	1	1						293.2	309	274.5	299	48	8	0.509891
Levin, R.A., Raguso, R.A., McDade, L.A., 2001. Fragrance chemistry and pollinator affinities in Nyctaginaceae. Phytochemistry 58, 429–440.	Acleisanthes longiflora	Acleisanthes_longiflora		1	1	1						293.2	309	274.5	299	48	8	0.509891
Levin, R.A., Raguso, R.A., McDade, L.A., 2001. Fragrance chemistry and pollinator affinities in Nyctaginaceae. Phytochemistry 58, 429–440.	Acleisanthes obtusa			1	1	1						293.2	309	274.5	299	48	8	0.509891
Levin, R.A., Raguso, R.A., McDade, L.A., 2001. Fragrance chemistry and pollinator affinities in Nyctaginaceae. Phytochemistry 58, 429–440.	Acleisanthes wrightii	Acleisanthes_wrightii		1	1	1						293.2	309	274.5	299	48	8	0.509891
Knudsen, J.T., Tollsten, L., Groth, I., Bergström, G., Raguso, R.A., 2004. Trends in floral scent chemistry in pollination syndromes: floral scent composition in hummingbird-pollinated taxa.	Aetanthus andreanus			1							1	289.7	296.3	283.7	1016	164	34	1.75354
Andersson, S., Nilsson, L.A.A., Groth, I., Bergstrom, G., 2002. Floral scents in butterfly-pollinated plants: possible convergence in chemical composition. Bot. J. Linn. Soc. 140, 129–153.	Agrostemma githago	Agrostemma_githago		1	1	1						280.5	294.1	269.6	502	60	29	0.894831	0.041				0	0	0	0	0	0	0	0	0	0	0	0	0	0	0	0	0	0	0	0	0	0	0	0	0	0	0
Miyake, T., Yamaoka, R., Yahara, T., 1998. Floral Scents of Hawkmoth-Pollinated Flowers in Japan. J. Plant Res. 111, 199–205.	Albizia julibrissin	Albizia_julibrissin		1	1	1						289.4	304.8	275.6	1661	266	63	2.86973
Farré-Armengol, G., Filella, I., Llusià, J., Peñuelas, J., 2015. Pollination mode determines floral scent. Biochem. Syst. Ecol. 61, 44–53.	Alnus glutinosa	Alnus_glutinosa	1									287.1	299.9	276.3	642	76	31	1.11808			4.32		0	0	0	0	0	0	0	0	0	0	0	0	0	0	0	0	0	0	0	0	0	0	0	0	0	0	0
Andersson, S., Nilsson, L.A.A., Groth, I., Bergstrom, G., 2002. Floral scents in butterfly-pollinated plants: possible convergence in chemical composition. Bot. J. Linn. Soc. 140, 129–153.	Anacamptis pyramidalis			1	1	1						280.5	294.2	269.5	458	51	24	0.816399	0.279				0	0	0	0	0	0	0	0	0	0	0	0	0	0	0	0	0	0	0	0	0	0	0	0	0	0	0
Jürgens, A., Webber, A.C., Gottsberger, G., 2000. Floral scent compounds of Amazonian Annonaceae species pollinated by small beetles and thrips. Phytochemistry 55, 551–558.	Anaxagorea brevipes	Anaxagorea_brevipes		1	1		1					299.1	304.6	293.9	2900	342	143	4.84788
Jürgens, A., Webber, A.C., Gottsberger, G., 2000. Floral scent compounds of Amazonian Annonaceae species pollinated by small beetles and thrips. Phytochemistry 55, 551–558.	Anaxagorea dolichocarpa	Anaxagorea_dolichocarpa		1	1		1					299.5	305	294.5	2731	401	102	4.55927
Kuanprasert, N., Kuehnle, A.R., Tang, C.S., 1998. Floral fragrance compounds of some Anthurium (Araceae) species and hybrids. Phytochemistry 49, 521–528.	Anthurium armeniense
Kuanprasert, N., Kuehnle, A.R., Tang, C.S., 1998. Floral fragrance compounds of some Anthurium (Araceae) species and hybrids. Phytochemistry 49, 521–528.	Anthurium fragantissimum
Kuanprasert, N., Kuehnle, A.R., Tang, C.S., 1998. Floral fragrance compounds of some Anthurium (Araceae) species and hybrids. Phytochemistry 49, 521–528.	Anthurium lindenianum
Kuanprasert, N., Kuehnle, A.R., Tang, C.S., 1998. Floral fragrance compounds of some Anthurium (Araceae) species and hybrids. Phytochemistry 49, 521–528.	Anthurium ochranthum
Kuanprasert, N., Kuehnle, A.R., Tang, C.S., 1998. Floral fragrance compounds of some Anthurium (Araceae) species and hybrids. Phytochemistry 49, 521–528.	Anthurium roseospadix
Hentrich, H., Kaiser, R., Gottsberger, G., 2010. Floral biology and reproductive isolation by floral scent in three sympatric aroid species in French Guiana. Plant Biol. 12, 587–596.	Anthurium sagittatum			1	1				1			297.4	304	292.2	2717	389	70	4.56792
Hentrich, H., Kaiser, R., Gottsberger, G., 2010. Floral biology and reproductive isolation by floral scent in three sympatric aroid species in French Guiana. Plant Biol. 12, 587–596.	Anthurium thrinax			1	1				1			297.4	304	292.2	2717	389	70	4.56792
Suchet, C., Dormont, L., Schatz, B., Giurfa, M., Simon, V., Raynaud, C., Chave, J., 2010. Floral scent variation in two Antirrhinum majus subspecies influences the choice of naïve bumblebees. Behav. Ecol. Sociobiol. 65, 1015–1027.	Antirrhinum majus ssp pseudomajus	Antirrhinum_majus		1	1				1			286.7	300.7	275.1	703	81	29	1.22602			490.49		0	0	0	0	0	0	0	0	0.49049	0.49049	0.049049	0	0	0	1.47147	7.35735	0	0	0	0	0	0	0	0	0	0	0
Kite, G.C., 1995. The Floral Odour of Arum maculatum. Biochem. Syst. Ecol. 23, 343–354.	Arum maculatum	Arum_maculatum		1	1			1				282.5	293.9	273.1	712	74	46	1.26018
Azuma, H., Toyota, M., Asakawa, Y., Takaso, T., Tobe, H., 2002. Floral scent chemistry of mangrove plants. J. Plant Res. 115, 47–53.	Avicennia marina	Avicennia_marina		1	1				1			295.5	303.1	287.4	2397	265	151	4.05584		11.2			0	0	0	0	0	0	0	0	0	0	0	0	0	0	0	0	0	0	0	0	0	0	0	0	0	0	0
Bestmann, H.C.E.N., 1997. Headspace analysis of volatile flower scent conastituents of bat-pollinated plants. Phytochemstry 46, 1169–1172.	Bauhinia ungulata	Bauhinia_ungulata		1						1		298.9	306.7	292.2	1613	404	1	2.69823
Knudsen, J.T., Tollsten, L., Groth, I., Bergström, G., Raguso, R.A., 2004. Trends in floral scent chemistry in pollination syndromes: floral scent composition in hummingbird-pollinated taxa.	Berberis sp.	Berberis_aquifolium		1							1	287.6	293.6	282.2	934	158	19	1.62378
Mactavish, H.S., Davies, N.W., Menary, R.C., 2000. Emission of Volatiles From Brown Boronia Flowers: Some Comparative Observations. Ann. Bot. 86, 347–354.	Boronia megastigma	Boronia_cymosa										291.6	304.2	281.9	808	173	7	1.38546
Knudsen, J.T., Tollsten, L., Groth, I., Bergström, G., Raguso, R.A., 2004. Trends in floral scent chemistry in pollination syndromes: floral scent composition in hummingbird-pollinated taxa.	Brownea coccinea	Brownea_coccinea		1							1	298	303.9	292.4	1922	429	15	3.22483
Knudsen, J.T., Klitgaard, B.B., 1998. Floral scent and pollination in Browneopsis disepala (Leguminosae: Caesalpinioideae) in western Ecuador. Brittonia 50, 174–182.	Browneopsis disepala											291.8	304	279.1	568	119	6	0.973269		39.6			0	0	0	0	0	0	0	0	0	0	0	0	0	0	0	0	0	0	12.9888	5.9796	0	0	0	0	0	0	0
Knudsen, J.T., Tollsten, L., 1993. Trends in floral scent chemistry in pollination syndromes: floral scent composition in moth-pollinated taxa. Bot. J. Linn. Soc. 113, 263–284.	Brugmansia suaveolens	Brugmansia_suaveolens		1	1	1													37.17				0	0	0	0	0	0	0	0	0	0	0	0	0	0	0	0	0	0	0	0	0	0	0	0	0	0	0
Azuma, H., Toyota, M., Asakawa, Y., Takaso, T., Tobe, H., 2002. Floral scent chemistry of mangrove plants. J. Plant Res. 115, 47–53.	Bruguiera gymnorrhiza	Bruguiera_gymnorhiza		1							1	295.5	303.1	287.4	2397	265	151	4.05584		tr
Andersson, S., Nilsson, L.A.A., Groth, I., Bergstrom, G., 2002. Floral scents in butterfly-pollinated plants: possible convergence in chemical composition. Bot. J. Linn. Soc. 140, 129–153.	Buddleja davidii	Buddleja_davidii		1	1	1													10.004				0	0	0	0	0	0	0.010004	0	0	0	0	0	0	0	0	0	0	0	0	0	0	0	0	0	0	0.2501	0
Maia, A.C.D., Gibernau, M., Dötterl, S., Navarro, D.M.D.A.F., Seifert, K., Müller, T., Schlindwein, C., 2013. The floral scent of Taccarum ulei (Araceae): attraction of scarab beetle pollinators to an unusual aliphatic acyloin. Phytochemistry 93, 71–78.	Caladium bicolor	Caladium_bicolor		1	1		1					296.1	303.6	289.5	459	81	9	0.775076
Farré-Armengol, G., Filella, I., Llusià, J., Peñuelas, J., 2015. Pollination mode determines floral scent. Biochem. Syst. Ecol. 61, 44–53.	Calendula arvensis	Calendula_arvensis		1	1							287.8	300.3	277.2	610	72	33	1.05976			3448		0	0	0	0	0	0	0	0	0	0	0	0	0	0	0	0	0	0	0	0	0	0	0	0	0	0	0
Bestmann, H.C.E.N., 1997. Headspace analysis of volatile flower scent conastituents of bat-pollinated plants. Phytochemstry 46, 1169–1172.	Calyptrogyne ghiesbreghtiana	Calyptrogyne_ghiesbreghtiana		1						1		293.3	299.5	287.4	3381	386	116	5.76372
Andersson, S., Nilsson, L.A.A., Groth, I., Bergstrom, G., 2002. Floral scents in butterfly-pollinated plants: possible convergence in chemical composition. Bot. J. Linn. Soc. 140, 129–153.	Centaurea scabiosa	Centaurea_scabiosa		1	1	1						280.6	294.2	269.7	497	59	28	0.885602	1.06				0	0	0	0	0	0	0	0	0	0	0	0	0	0	0	0	0	0	0	0	0	0	0	0	0	0	0
Andersson, S., Nilsson, L.A.A., Groth, I., Bergstrom, G., 2002. Floral scents in butterfly-pollinated plants: possible convergence in chemical composition. Bot. J. Linn. Soc. 140, 129–153.	Centaurium erythraea	Centaurium_erythraea		1	1	1						279.4	294.8	266.9	569	68	28	1.01825	0.333				0	0	0	0	0	0	0	0	0	0	0	0	0	0	0	0	0	0	0	0	0	0	0	0	0	0	0
Andersson, S., Nilsson, L.A.A., Groth, I., Bergstrom, G., 2002. Floral scents in butterfly-pollinated plants: possible convergence in chemical composition. Bot. J. Linn. Soc. 140, 129–153.	Centranthus ruber	Centranthus_ruber		1	1	1													0.331				0	0	0	0	0	0	0	0	0	0	0	0	0	0	0	0	0	0	0	0	0	0	0	0	0	0	0
Andersson, S., Nilsson, L.A.A., Groth, I., Bergstrom, G., 2002. Floral scents in butterfly-pollinated plants: possible convergence in chemical composition. Bot. J. Linn. Soc. 140, 129–153.	Cephalanthus occidentalis	Cephalanthus_occidentalis		1	1	1			1										14.957				0	0	0	0	0	0	0	0	0	0	0	0	0	0	0	0	0	0	0	0	0	0	0	0	0	0	0
Knudsen, J.T., Tollsten, L., Groth, I., Bergström, G., Raguso, R.A., 2004. Trends in floral scent chemistry in pollination syndromes: floral scent composition in hummingbird-pollinated taxa.	Chuquiraga jussieui	Chuquiraga_jussieui		1							1	279.4	284.7	274.5	930	123	26	1.66428
Andersson, S., Nilsson, L.A.A., Groth, I., Bergstrom, G., 2002. Floral scents in butterfly-pollinated plants: possible convergence in chemical composition. Bot. J. Linn. Soc. 140, 129–153.	Cirsium arvense	Cirsium_arvense		1	1	1						279.7	293.3	267.8	874	95	47	1.56239	0.388				0	0	0	0	0	0	0	0	0	0	0	0	0	0	0	0	0	0	0	0	0	0	0	0	0	0	0
Raguso, R.A., Pichersky, E., 1995. Floral volatiles from Clarkia breweri and C. concinna (Onagraceae): recent evolution of floral scent and moth pollination. Plant Syst. Evol. 194, 55–67.	Clarkia breweri			1	1	1						287	304.8	275.1	602	113	2	1.04878				18.23	0	0	0	0	0	0	0	0	0	0	0	0	0	0	0	0	0	0	0	0	0	0	0	0	0	0	0
Raguso, R.A., Pichersky, E., 1995. Floral volatiles from Clarkia breweri and C. concinna (Onagraceae): recent evolution of floral scent and moth pollination. Plant Syst. Evol. 194, 55–67.	Clarkia concinna	Clarkia_concinna		1	1	1						287.4	304.8	275.7	902	196	1	1.56924				1.27	0	0	0	0	0	0	0	0	0	0	0	0	0	0	0	0	0	0	0	0	0	0	0	0	0	0	0
Hentrich, H., Kaiser, R., Gottsberger, G., 2010. Floral biology and reproductive isolation by floral scent in three sympatric aroid species in French Guiana. Plant Biol. 12, 587–596.	Clavija euerganea	Clavija_euerganea		1	1				1			297.4	304	292.2	2717	389	70	4.56792	0.07				0	0	0	0	0	0	0	0	0	0	0	0	0	0	0	0	0	0	0	0	0	0	0	0	0	0	0
Hentrich, H., Kaiser, R., Gottsberger, G., 2010. Floral biology and reproductive isolation by floral scent in three sympatric aroid species in French Guiana. Plant Biol. 12, 587–596.	Clavija repanda			1	1				1			297.4	304	292.2	2717	389	70	4.56792	0.04				0	0	0	0	0	0	0	0	0	0	0	0	0	0	0	0	0	0	0	0	0	0	0	0	0	0	0
Miyake, T., Yamaoka, R., Yahara, T., 1998. Floral Scents of Hawkmoth-Pollinated Flowers in Japan. J. Plant Res. 111, 199–205.	Clerodendrum trichotomum	Clerodendrum_trichotomum		1	1	1						289.4	304.8	275.6	1661	266	63	2.86973
Knudsen, J.T., Tollsten, L., Groth, I., Bergström, G., Raguso, R.A., 2004. Trends in floral scent chemistry in pollination syndromes: floral scent composition in hummingbird-pollinated taxa.	Cobaea lutea	Cobaea_penduliflora		1							1	298	303.9	292.4	1922	429	15	3.22483
Bestmann, H.C.E.N., 1997. Headspace analysis of volatile flower scent conastituents of bat-pollinated plants. Phytochemstry 46, 1169–1172.	Cobaea scandens	Cobaea_scandens		1						1
Jürgens, A., 2004. Nectar sugar composition and floral scent compounds of diurnal and nocturnal Conophytum species (Aizoaceae). South African J. Bot. 70, 191–205.	Conophytum acutum			1	1	1						291	304.8	279	172	30	2	0.295533
Jürgens, A., 2004. Nectar sugar composition and floral scent compounds of diurnal and nocturnal Conophytum species (Aizoaceae). South African J. Bot. 70, 191–205.	Conophytum angelicae			1	1	1						288.8	299.6	277.4	101	13	4	0.174861
Jürgens, A., 2004. Nectar sugar composition and floral scent compounds of diurnal and nocturnal Conophytum species (Aizoaceae). South African J. Bot. 70, 191–205.	Conophytum armianum			1	1	1						289.7	302	277.6	136	23	3	0.234726
Jürgens, A., 2004. Nectar sugar composition and floral scent compounds of diurnal and nocturnal Conophytum species (Aizoaceae). South African J. Bot. 70, 191–205.	Conophytum breve			1	1	1						288.9	296.9	280.6	98	18	2	0.169609
Jürgens, A., 2004. Nectar sugar composition and floral scent compounds of diurnal and nocturnal Conophytum species (Aizoaceae). South African J. Bot. 70, 191–205.	Conophytum burgeri			1	1			1				291.9	307.4	276.8	145	26	5	0.248373
Jürgens, A., 2004. Nectar sugar composition and floral scent compounds of diurnal and nocturnal Conophytum species (Aizoaceae). South African J. Bot. 70, 191–205.	Conophytum calculus			1	1	1						288.9	296.9	280.6	98	18	2	0.169609
Jürgens, A., 2004. Nectar sugar composition and floral scent compounds of diurnal and nocturnal Conophytum species (Aizoaceae). South African J. Bot. 70, 191–205.	Conophytum carpianum			1	1	1						288.5	297.4	279	91	14	3	0.157712
Jürgens, A., 2004. Nectar sugar composition and floral scent compounds of diurnal and nocturnal Conophytum species (Aizoaceae). South African J. Bot. 70, 191–205.	Conophytum concavum			1	1			1				290.1	300.1	280.3	125	22	2	0.215443
Jürgens, A., 2004. Nectar sugar composition and floral scent compounds of diurnal and nocturnal Conophytum species (Aizoaceae). South African J. Bot. 70, 191–205.	Conophytum ficiforme			1	1	1						290.5	303.7	277.8	339	43	12	0.583477
Jürgens, A., 2004. Nectar sugar composition and floral scent compounds of diurnal and nocturnal Conophytum species (Aizoaceae). South African J. Bot. 70, 191–205.	Conophytum fulleri			1	1			1				291.7	307.3	276.8	159	28	5	0.27254
Jürgens, A., 2004. Nectar sugar composition and floral scent compounds of diurnal and nocturnal Conophytum species (Aizoaceae). South African J. Bot. 70, 191–205.	Conophytum hammeri			1	1	1						288.5	297.4	279	91	14	3	0.157712
Jürgens, A., 2004. Nectar sugar composition and floral scent compounds of diurnal and nocturnal Conophytum species (Aizoaceae). South African J. Bot. 70, 191–205.	Conophytum hians			1	1	1						288.5	297.4	279	91	14	3	0.157712
Jürgens, A., 2004. Nectar sugar composition and floral scent compounds of diurnal and nocturnal Conophytum species (Aizoaceae). South African J. Bot. 70, 191–205.	Conophytum jucundum			1	1			1				293.2	308.7	276.8	150	30	2	0.255798
Jürgens, A., 2004. Nectar sugar composition and floral scent compounds of diurnal and nocturnal Conophytum species (Aizoaceae). South African J. Bot. 70, 191–205.	Conophytum lydiae			1	1			1				290.5	303.2	279	176	30	3	0.302926
Jürgens, A., 2004. Nectar sugar composition and floral scent compounds of diurnal and nocturnal Conophytum species (Aizoaceae). South African J. Bot. 70, 191–205.	Conophytum maughanii			1	1	1						291.2	306.8	276.5	198	34	4	0.339973
Jürgens, A., 2004. Nectar sugar composition and floral scent compounds of diurnal and nocturnal Conophytum species (Aizoaceae). South African J. Bot. 70, 191–205.	Conophytum obcordellum			1	1	1						291	304.1	279.1	259	48	5	0.445017
Jürgens, A., 2004. Nectar sugar composition and floral scent compounds of diurnal and nocturnal Conophytum species (Aizoaceae). South African J. Bot. 70, 191–205.	Conophytum pageae			1	1	1						290.6	303.7	278.9	176	31	3	0.302822
Jürgens, A., 2004. Nectar sugar composition and floral scent compounds of diurnal and nocturnal Conophytum species (Aizoaceae). South African J. Bot. 70, 191–205.	Conophytum piluliforme			1	1	1						289.6	303	276.8	368	46	15	0.635359
Jürgens, A., 2004. Nectar sugar composition and floral scent compounds of diurnal and nocturnal Conophytum species (Aizoaceae). South African J. Bot. 70, 191–205.	Conophytum pubicalyx			1	1	1						289.4	304	276.5	231	32	7	0.399102
Jürgens, A., 2004. Nectar sugar composition and floral scent compounds of diurnal and nocturnal Conophytum species (Aizoaceae). South African J. Bot. 70, 191–205.	Conophytum quaesitum			1	1	1						292.8	307.3	275.8	212	58	0	0.362022
Jürgens, A., 2004. Nectar sugar composition and floral scent compounds of diurnal and nocturnal Conophytum species (Aizoaceae). South African J. Bot. 70, 191–205.	Conophytum regale			1	1			1				290.5	303	278.8	155	27	3	0.266781
Jürgens, A., 2004. Nectar sugar composition and floral scent compounds of diurnal and nocturnal Conophytum species (Aizoaceae). South African J. Bot. 70, 191–205.	Conophytum saxetanum			1	1	1						288.5	297.4	279	91	14	3	0.157712
Jürgens, A., 2004. Nectar sugar composition and floral scent compounds of diurnal and nocturnal Conophytum species (Aizoaceae). South African J. Bot. 70, 191–205.	Conophytum stephanii			1	1	1						288.8	299.6	277.4	101	13	4	0.174861
Jürgens, A., 2004. Nectar sugar composition and floral scent compounds of diurnal and nocturnal Conophytum species (Aizoaceae). South African J. Bot. 70, 191–205.	Conophytum stevens-jonesianum			1	1	1						290.4	304.6	277.3	189	25	7	0.325413
Jürgens, A., 2004. Nectar sugar composition and floral scent compounds of diurnal and nocturnal Conophytum species (Aizoaceae). South African J. Bot. 70, 191–205.	Conophytum subfenestratum	Conophytum_subfenestratum		1	1			1				291.6	302.4	275.7	664	125	6	1.13855
Jürgens, A., 2004. Nectar sugar composition and floral scent compounds of diurnal and nocturnal Conophytum species (Aizoaceae). South African J. Bot. 70, 191–205.	Conophytum truncatum			1	1	1						287.8	298.5	277.5	658	67	38	1.14315
Jürgens, A., 2004. Nectar sugar composition and floral scent compounds of diurnal and nocturnal Conophytum species (Aizoaceae). South African J. Bot. 70, 191–205.	Conophytum uviforme			1	1	1						289.8	305	276	220	28	7	0.379572
Farré-Armengol, G., Filella, I., Llusià, J., Peñuelas, J., 2015. Pollination mode determines floral scent. Biochem. Syst. Ecol. 61, 44–53.	Coriaria myrtifolia	Coriaria_myrtifolia	1									287.8	300.3	277.2	610	72	33	1.05976			11.55		0	0	0	0	0	0	0	0	0	0	0	0	0	0	0	0	0	0	0	0	0	0	0	0	0	0	0
Zhuang, X., Klingeman, W.E., Hu, J., Chen, F., 2008. Emission of Volatile Chemicals from Flowering Dogwood (Cornus florida L.) Flowers. J. Agric. Food Chem. 56, 9570–9574.	Cornus florida	Cornus_florida																		0.08			0	0	0	0	0	0	0	0	0	0	0	0	0	0	0	0	0	0	0	0	0	0	0	0	0	0	0
Olesen, J.M., Knudsen, J.T., 1994. Scent Profiles of Flower Colour Morphs of Corydalis cava (Fumariaceae) in Relation to Foraging Behaviour of Bumblebee Queens (Bombus terrestris) 22, 231–237.	Corydalis cava			1	1				1			281.1	292.2	269.9	604	63	31	1.07435
Farré-Armengol, G., Filella, I., Llusià, J., Peñuelas, J., 2015. Pollination mode determines floral scent. Biochem. Syst. Ecol. 61, 44–53.	Corylus avellana	Corylus_avellana	1									287.1	299.9	276.3	642	76	31	1.11808			4.43		0	0	0	0	0	0	0	0	0	0	0	0	0	0	0	0	0	0	0	0	0	0	0	0	0	0	0
Knudsen, J.T., Tollsten, L., 1993. Trends in floral scent chemistry in pollination syndromes: floral scent composition in moth-pollinated taxa. Bot. J. Linn. Soc. 113, 263–284.	Coussarea sp. 1	Coussarea_macrophylla		1	1	1													8.67				0	0	0	0	0	0	0	0	0	0	0	0	0	0	0	0	0	0	0	0	0	0	0	0	0	0	0
Knudsen, J.T., Tollsten, L., 1993. Trends in floral scent chemistry in pollination syndromes: floral scent composition in moth-pollinated taxa. Bot. J. Linn. Soc. 113, 263–284.	Coussarea sp. 2	Coussarea_hydrangeifolia		1	1	1													2.38				0	0	0	0	0	0	0	0	0	0	0	0	0	0	0	0	0	0	0	0	0	0	0	0	0	0	0
Bestmann, H.C.E.N., 1997. Headspace analysis of volatile flower scent conastituents of bat-pollinated plants. Phytochemstry 46, 1169–1172.	Crescentia cujete			1						1
Miyake, T., Yamaoka, R., Yahara, T., 1998. Floral Scents of Hawkmoth-Pollinated Flowers in Japan. J. Plant Res. 111, 199–205.	Crinum asiaticum var. Japonicum	Crinum_asiaticum		1	1	1						289.4	304.8	275.6	1661	266	63	2.86973
Lewis, G.P., Knudsen, J.T., Klitgaard, B.B., Pennington, R.T., 2003. The floral scent of Cyathostegia mathewsii (Leguminosae, Papilionoideae) and preliminary observations on reproductive biology. Biochem. Syst. Ecol. 31, 951–962.	Cyathostegia matthewsii	Cyathostegia_matthewsii		1	1		1					295.6	302.6	289.1	822	155	9	1.39039	0.0355				0	0	0	0	0	0	0	0	0	0	0	0	0	0	0	0	0	0	0	0	0	0	0	0	0	0	0
Jürgens, A., Dötterl, S., Liede-Schumann, S., Meve, U., 2009. Chemical diversity of floral volatiles in Asclepiadoideae-Asclepiadeae (Apocynaceae). Biochem. Syst. Ecol. 36, 842–852.	Cynanchum altiscandens	Cynanchum_acutum										295	303.5	285.6	571	132	0	0.967797	1.214				0	0	0	0	0	0	0	0	0	0	0	0	0	0	0	0	0	0	0	0	0	0	0	0	0	0	0
Jürgens, A., Dötterl, S., Liede-Schumann, S., Meve, U., 2009. Chemical diversity of floral volatiles in Asclepiadoideae-Asclepiadeae (Apocynaceae). Biochem. Syst. Ecol. 36, 842–852.	Cynanchum auriculatum	Cynanchum_africanum										292.3	309.9	272.7	285	69	4	0.487513	0.768				0	0	0	0	0	0	0	0	0	0	0	0	0	0	0	0	0	0	0	0	0	0	0	0	0	0	0
Jürgens, A., Dötterl, S., Liede-Schumann, S., Meve, U., 2009. Chemical diversity of floral volatiles in Asclepiadoideae-Asclepiadeae (Apocynaceae). Biochem. Syst. Ecol. 36, 842–852.	Cynanchum ellipticum	Cynanchum_danguyanum										289.4	305.5	272.4	236	48	6	0.40774	0.111				0	0	0	0	0	0	0	0	0	0	0	0	0	0	0	0	0	0	0.000333	0	0	0	0	0	0	0	0
Jürgens, A., Dötterl, S., Liede-Schumann, S., Meve, U., 2009. Chemical diversity of floral volatiles in Asclepiadoideae-Asclepiadeae (Apocynaceae). Biochem. Syst. Ecol. 36, 842–852.	Cynanchum formosum	Cynanchum_floribundum										299.1	306.1	292	2273	323	72	3.79973	0.049				0	0	0	0	0	0	0	0	0	0	0	0	0	0	0	0	0	0	0	0	0	0	0	0	0	0	0
Barkman, T.J., Beaman, J.H., Gaget, D.A., 1997. Floral fragrance variation in Cypripedium: implications for evolutionary and ecological studies. Phytochemistry 44, 875–882.	Cypripedium acaule	Cypripedium_acaule		1	1				1			279	299.3	260.2	857	110	37	1.53584
Barkman, T.J., Beaman, J.H., Gaget, D.A., 1997. Floral fragrance variation in Cypripedium: implications for evolutionary and ecological studies. Phytochemistry 44, 875–882.	Cypripedium arietinum	Cypripedium_arietinum		1	1				1			279	299.3	260.2	857	110	37	1.53584
Bergström, G., Birgersson, G., Groth, I., Nilsson, A., 1992. Floral fragrance disparity between three taxa of lady’s slipper Cypripedium calceolus (Orchidaceae). Phytochemistry 31, 2315–2319.	Cypripedium calceolus	Cypripedium_calceolus		1	1				1
Barkman, T.J., Beaman, J.H., Gaget, D.A., 1997. Floral fragrance variation in Cypripedium: implications for evolutionary and ecological studies. Phytochemistry 44, 875–882.	Cypripedium candidum	Cypripedium_candidum		1	1				1
Barkman, T.J., Beaman, J.H., Gaget, D.A., 1997. Floral fragrance variation in Cypripedium: implications for evolutionary and ecological studies. Phytochemistry 44, 875–882.	Cypripedium guttatum	Cypripedium_guttatum		1	1				1
Barkman, T.J., Beaman, J.H., Gaget, D.A., 1997. Floral fragrance variation in Cypripedium: implications for evolutionary and ecological studies. Phytochemistry 44, 875–882.	Cypripedium kentuckiense	Cypripedium_kentuckiense		1	1				1
Barkman, T.J., Beaman, J.H., Gaget, D.A., 1997. Floral fragrance variation in Cypripedium: implications for evolutionary and ecological studies. Phytochemistry 44, 875–882.	Cypripedium macranthum	Cypripedium_macranthos		1	1				1
Barkman, T.J., Beaman, J.H., Gaget, D.A., 1997. Floral fragrance variation in Cypripedium: implications for evolutionary and ecological studies. Phytochemistry 44, 875–882.	Cypripedium parviflorum	Cypripedium_parviflorum		1	1				1			281.2	300.8	262.7	784	88	36	1.39403
Barkman, T.J., Beaman, J.H., Gaget, D.A., 1997. Floral fragrance variation in Cypripedium: implications for evolutionary and ecological studies. Phytochemistry 44, 875–882.	Cypripedium pubescens			1	1				1
Barkman, T.J., Beaman, J.H., Gaget, D.A., 1997. Floral fragrance variation in Cypripedium: implications for evolutionary and ecological studies. Phytochemistry 44, 875–882.	Cypripedium reginae	Cypripedium_reginae		1	1				1			279	299.3	260.2	857	110	37	1.53584
Andersson, S., Nilsson, L.A.A., Groth, I., Bergstrom, G., 2002. Floral scents in butterfly-pollinated plants: possible convergence in chemical composition. Bot. J. Linn. Soc. 140, 129–153.	Daphne mezereum	Daphne_mezereum		1	1	1						280.3	293.3	268.8	802	89	45	1.43061	14.205				0	0	0	0	0	0	0	0	0	0	0	0	0	0	0	0	0	0	0	0	0	0	0	0	0	0	0
Knudsen, J.T., Tollsten, L., 1993. Trends in floral scent chemistry in pollination syndromes: floral scent composition in moth-pollinated taxa. Bot. J. Linn. Soc. 113, 263–284.	Datura sp.	Datura_innoxia		1	1	1													3.28				0	0	0	0	0	0	0	0	0	0	0	0	0	0	0	0	0	0	0	0	0	0	0	0	0	0	0
Hentrich, H., Kaiser, R., Gottsberger, G., 2010. Floral biology and reproductive isolation by floral scent in three sympatric aroid species in French Guiana. Plant Biol. 12, 587–596.	Deherainia smaragdina ssp. Smaragdina	Deherainia_smaragdina		1	1				1			297.4	304	292.2	2717	389	70	4.56792	0.05				0	0	0	0	0	0	0	0	0	0	0	0	0	0	0	0	0	0	0	0	0	0	0	0	0	0	0
Jürgens, A., Witt, T., Gottsberger, G., 2003. Flower scent composition in Dianthus and Saponaria species (Caryophyllaceae) and its relevance for pollination biology and taxonomy. Biochem. Syst. Ecol. 31, 345–357.	Dianthus arenarius			1	1	1	1					280.6	292.8	270.5	604	66	34	1.07627
Andersson, S., Nilsson, L.A.A., Groth, I., Bergstrom, G., 2002. Floral scents in butterfly-pollinated plants: possible convergence in chemical composition. Bot. J. Linn. Soc. 140, 129–153.	Dianthus armeria	Dianthus_deltoides		1	1	1						280.5	294.1	269.6	502	60	29	0.894831	0.264				0	0	0	0	0	0	0	0	0	0	0	0	0	0	0	0	0	0	0	0	0	0	0	0	0	0	0
Jürgens, A., Witt, T., Gottsberger, G., 2003. Flower scent composition in Dianthus and Saponaria species (Caryophyllaceae) and its relevance for pollination biology and taxonomy. Biochem. Syst. Ecol. 31, 345–357.	Dianthus barbatus	Dianthus_barbatus		1	1	1						283	299	268.6	937	105	46	1.65548
Andersson, S., Nilsson, L.A.A., Groth, I., Bergstrom, G., 2002. Floral scents in butterfly-pollinated plants: possible convergence in chemical composition. Bot. J. Linn. Soc. 140, 129–153.	Dianthus deltoides	Dianthus_deltoides		1	1	1						280.5	294.1	269.6	502	60	29	0.894831	0.763				0	0	0	0	0	0	0.001526	0	0	0	0	0	0	0	0	0	0	0	0	0	0	0	0	0	0	0	0
Balao, F., Herrera, J., Talavera, S., Dötterl, S., 2011. Spatial and temporal patterns of floral scent emission in Dianthus inoxianus and electroantennographic responses of its hawkmoth pollinator. Phytochemistry 72, 601–609.	Dianthus inoxianus			1	1	1						290.8	302.8	280.6	468	74	1	0.804677	1.71				0	0	0	0	0	0	0	0	0	0	0	0	0	0	0	0	0	0	0	0.012996	0	0	0	0	0	0	0
Jürgens, A., Witt, T., Gottsberger, G., 2003. Flower scent composition in Dianthus and Saponaria species (Caryophyllaceae) and its relevance for pollination biology and taxonomy. Biochem. Syst. Ecol. 31, 345–357.	Dianthus monspessulanus	Dianthus_hyssopifolius		1	1	1						275.6	290.1	263.3	1277	153	66	2.31676
Jürgens, A., Witt, T., Gottsberger, G., 2003. Flower scent composition in Dianthus and Saponaria species (Caryophyllaceae) and its relevance for pollination biology and taxonomy. Biochem. Syst. Ecol. 31, 345–357.	Dianthus superbus	Dianthus_superbus		1	1	1						280.9	294.2	269.9	827	87	54	1.47205
Jürgens, A., Witt, T., Gottsberger, G., 2003. Flower scent composition in Dianthus and Saponaria species (Caryophyllaceae) and its relevance for pollination biology and taxonomy. Biochem. Syst. Ecol. 31, 345–357.	Dianthus sylvestris	Dianthus_sylvestris		1	1	1		1				274.7	287	263.9	1630	154	124	2.96687
Farré-Armengol, G., Filella, I., Llusià, J., Peñuelas, J., 2015. Pollination mode determines floral scent. Biochem. Syst. Ecol. 61, 44–53.	Diplotaxis erucoides	Diplotaxis_erucoides		1	1							287.8	300.3	277.2	610	72	33	1.05976			210.8		0	0	0	0	0	0	0	0	0	0	0	0	0	0	0	0	0	0	0	0	0	0	0	0	0	0	0
Johnson, S.D., Hobbhahn, N., 2010. Generalized pollination, floral scent chemistry, and a possible case of hybridization in the African orchid Disa fragrans. South African J. Bot. 76, 739–748.	Disa fragrans			1	1	1	1	1	1			289.7	298.8	281.1	719	124	18	1.24094		86.6			0	0	0	0	0	0	0	0	0	0	0	0	0	0	0	0	0	0	0	0	0	0	0	0	0	0	0
Johnson, S.D., Hobbhahn, N., 2010. Generalized pollination, floral scent chemistry, and a possible case of hybridization in the African orchid Disa fragrans. South African J. Bot. 76, 739–748.	Disa sankeyi	Disa_sankeyi		1	1	1	1	1	1			289.7	298.8	281.1	719	124	18	1.24094		0.57			0	0	0	0	0	0	0.00171	0	0	0	0	0	0	0	0	0	0	0	0	0	0	0	0	0	0	0	0
Jürgens, A., Webber, A.C., Gottsberger, G., 2000. Floral scent compounds of Amazonian Annonaceae species pollinated by small beetles and thrips. Phytochemistry 55, 551–558.	Duguetia asterotrichia			1	1		1					300.4	305.9	295.7	2150	294	58	3.57856
Johnson, S.D., Hobbhahn, N., 2010. Generalized pollination, floral scent chemistry, and a possible case of hybridization in the African orchid Disa fragrans. South African J. Bot. 76, 739–748.	Echinopsis ancistrophora	Echinopsis_chiloensis		1	1	1						290	301.5	274.6	685	174	3	1.18103	56.83				0	0	0	0	0	0	0	0	0	0	0	0	0	0	0	0	0	0	0	0	0	0	0	0	0	0	0
Knudsen, J.T., Tollsten, L., 1993. Trends in floral scent chemistry in pollination syndromes: floral scent composition in moth-pollinated taxa. Bot. J. Linn. Soc. 113, 263–284.	Epidendrum ciliare			1	1	1													2.58				0	0	0	0	0	0	0	0	0	0	0	0	0	0	0	0	0	0	0	0	0	0	0	0	0	0	0
Knudsen, J.T., Tollsten, L., 1993. Trends in floral scent chemistry in pollination syndromes: floral scent composition in moth-pollinated taxa. Bot. J. Linn. Soc. 113, 263–284.	Escobedia grandiflora			1	1	1													2.07				0	0	0	0	0	0	0	0	0	0	0	0	0	0	0	0	0	0	0	0	0	0	0	0	0	0	0
Andersson, S., Nilsson, L.A.A., Groth, I., Bergstrom, G., 2002. Floral scents in butterfly-pollinated plants: possible convergence in chemical composition. Bot. J. Linn. Soc. 140, 129–153.	Eupatorium cannabinum	Eupatorium_cannabinum		1	1	1						280.5	294.2	269.6	499	59	29	0.889483	1.055				0	0	0	0	0	0	0	0	0	0	0	0	0	0	0	0	0	0	0	0	0	0	0	0	0	0	0
Farré-Armengol, G., Filella, I., Llusià, J., Peñuelas, J., 2015. Pollination mode determines floral scent. Biochem. Syst. Ecol. 61, 44–53.	Euphorbia characias	Euphorbia_characias		1	1							287.8	300.3	277.2	610	72	33	1.05976			6.67		0	0	0	0	0	0	0	0	0	0	0	0	0	0	0	0	0	0	0	0	0	0	0	0	0	0	0
Bergström, G., Dobson, H.E.M., Groth, I., Pellmyr, O., Endress, P.K., Thien, L.B., Hiibener, A., Francke, W., 1991. Chemical basis of a highly specific mutualism: chiral esters attract pollinating beetles in Eupomatiaceae. Phytochemistry 30, 3221–3225.	Eupomatia bennettii	Eupomatia_bennettii		1	1		1					293.3	302.9	281.3	1163	167	34	1.98261
Bergström, G., Dobson, H.E.M., Groth, I., Pellmyr, O., Endress, P.K., Thien, L.B., Hiibener, A., Francke, W., 1991. Chemical basis of a highly specific mutualism: chiral esters attract pollinating beetles in Eupomatiaceae. Phytochemistry 30, 3221–3225.	Eupomatia laurina			1	1		1					291.8	300.5	280.2	1699	244	60	2.91124
Farré-Armengol, G., Filella, I., Llusià, J., Peñuelas, J., 2015. Pollination mode determines floral scent. Biochem. Syst. Ecol. 61, 44–53.	Fraxinus angustifolia	Fraxinus_angustifolia	1									287.8	300.3	277.2	610	72	33	1.05976			11		0	0	0	0	0	0	0	0	0	0	0	0	0	0	0	0	0	0	0	0	0	0	0	0	0	0	0
Knudsen, J.T., Tollsten, L., Groth, I., Bergström, G., Raguso, R.A., 2004. Trends in floral scent chemistry in pollination syndromes: floral scent composition in hummingbird-pollinated taxa.	Fuchsia sp.	Fuchsia_andrei		1							1	289.7	296.3	283.7	1016	164	34	1.75354
Jürgens, A., Dötterl, S., Liede-Schumann, S., Meve, U., 2009. Chemical diversity of floral volatiles in Asclepiadoideae-Asclepiadeae (Apocynaceae). Biochem. Syst. Ecol. 36, 842–852.	Funastrum cynanchoides																		0.552				0	0	0	0	0	0	0	0	0	0	0	0	0	0	0	0	0	0	0	0	0	0	0	0	0	0	0
Jürgens, A., Dötterl, S., Liede-Schumann, S., Meve, U., 2009. Chemical diversity of floral volatiles in Asclepiadoideae-Asclepiadeae (Apocynaceae). Biochem. Syst. Ecol. 36, 842–852.	Funastrum elegans	Funastrum_utahense										289.2	302.8	274.6	373	79	5	0.644882	1.84				0	0	0	0	0	0	0	0	0	0	0	0	0	0	0	0	0	0	0	0	0	0	0	0	0	0	0
Jürgens, A., Dötterl, S., Liede-Schumann, S., Meve, U., 2009. Chemical diversity of floral volatiles in Asclepiadoideae-Asclepiadeae (Apocynaceae). Biochem. Syst. Ecol. 36, 842–852.	Funastrum odoratum											297.7	304.3	290.7	3309	439	111	5.55761	3.139				0	0	0	0	0	0	0	0	0	0	0	0	0	0	0	0	0	0	0	0	0	0	0	0	0	0	0
Knudsen, J.T., Tollsten, L., Groth, I., Bergström, G., Raguso, R.A., 2004. Trends in floral scent chemistry in pollination syndromes: floral scent composition in hummingbird-pollinated taxa.	Gasteranthus oncogastrus	Gasteranthus_corallinus		1							1	298	303.9	292.4	1922	429	15	3.22483
Knudsen, J.T., 2002. Variation in floral scent composition within and between populations of Geonoma macrostachys (Arecaceae) in the western Amazon. Am. J. Bot. 89, 1772–1778.	Geonoma macrostachys			1	1				1			288.2	296.2	280.1	1413	206	23	2.45142		602			0	0	0	0	0	0	0	0	0	0	0	0	0	0	0	0	0	0	0	0	0	0	0	0	0	0	0
Okamoto, T., Kawakita, A., Kato, M., 2007. Interspecific variation of floral scent composition in Glochidion and its association with host-specific pollinating seed parasite (Epicephala). J. Chem. Ecol. 33, 1065–1081.	Glochidion acuminatum			1	1	1						295.8	304.3	286.6	2033	268	112	3.43644
Okamoto, T., Kawakita, A., Kato, M., 2007. Interspecific variation of floral scent composition in Glochidion and its association with host-specific pollinating seed parasite (Epicephala). J. Chem. Ecol. 33, 1065–1081.	Glochidion lanceolatum			1	1	1						297	304.7	288.7	2085	234	116	3.5101
Okamoto, T., Kawakita, A., Kato, M., 2007. Interspecific variation of floral scent composition in Glochidion and its association with host-specific pollinating seed parasite (Epicephala). J. Chem. Ecol. 33, 1065–1081.	Glochidion obovatum			1	1	1
Okamoto, T., Kawakita, A., Kato, M., 2007. Interspecific variation of floral scent composition in Glochidion and its association with host-specific pollinating seed parasite (Epicephala). J. Chem. Ecol. 33, 1065–1081.	Glochidion rubrum	Glochidion_rubrum		1	1	1						297	304.7	288.7	2085	234	116	3.5101
Okamoto, T., Kawakita, A., Kato, M., 2007. Interspecific variation of floral scent composition in Glochidion and its association with host-specific pollinating seed parasite (Epicephala). J. Chem. Ecol. 33, 1065–1081.	Glochidion zeylanicum	Glochidion_zeylanicum		1	1	1						295.8	304.3	286.6	2033	268	112	3.43644
Jürgens, A., Dötterl, S., Liede-Schumann, S., Meve, U., 2009. Chemical diversity of floral volatiles in Asclepiadoideae-Asclepiadeae (Apocynaceae). Biochem. Syst. Ecol. 36, 842–852.	Gonolobus barbatus											289.2	302.8	274.6	373	79	5	0.644882	0.673				0	0	0	0	0	0	0	0	0	0	0	0	0	0	0	0	0	0	0	0	0	0	0	0	0	0	0
Huber, F.K., Kaiser, R., Sauter, W., Schiestl, F.P., 2005. Floral scent emission and pollinator attraction in two species of Gymnadenia (Orchidaceae). Oecologia 142, 564–75.	Gymnadenia conopsea	Gymnadenia_conopsea		1	1	1						273.7	284.8	263.6	1340	165	78	2.44794	10.45	196.2			0	0	0	0	0	0	0	0	0	0	0	0	0	0	0	0	0	0	0	0	0	0	0	0	0	0	0
Huber, F.K., Kaiser, R., Sauter, W., Schiestl, F.P., 2005. Floral scent emission and pollinator attraction in two species of Gymnadenia (Orchidaceae). Oecologia 142, 564–75.	Gymnadenia odoratissima	Gymnadenia_odoratissima		1	1	1						273.7	284.8	263.6	1340	165	78	2.44794	9.28	158.79			0	0	0	0	0	0	0	0	0	0	0	0	0	0	0	0	0	0	0	0	0	0	0	0	0	0	0
Knudsen, J.T., Tollsten, L., 1993. Trends in floral scent chemistry in pollination syndromes: floral scent composition in moth-pollinated taxa. Bot. J. Linn. Soc. 113, 263–284.	Hedychium coronarium	Hedychium_coronarium		1	1	1													5.87				0	0	0	0	0	0	0	0	0	0	0	0	0	0	0	0	0	0	0	0	0	0	0	0	0	0	0
Farré-Armengol, G., Filella, I., Llusià, J., Peñuelas, J., 2015. Pollination mode determines floral scent. Biochem. Syst. Ecol. 61, 44–53.	Helichrysum stoechas	Helichrysum_stoechas		1	1							287.8	300.3	277.2	610	72	33	1.05976			16.61		0	0	0	0	0	0	0	0	0	0	0	0	0	0	0	0	0	0	0	0	0	0	0	0	0	0	0
Knudsen, J.T., Tollsten, L., Groth, I., Bergström, G., Raguso, R.A., 2004. Trends in floral scent chemistry in pollination syndromes: floral scent composition in hummingbird-pollinated taxa.	Heliconia aemygdiana	Heliconia_indica		1							1	298	303.9	292.4	1922	429	15	3.22483
Knudsen, J.T., Tollsten, L., 1993. Trends in floral scent chemistry in pollination syndromes: floral scent composition in moth-pollinated taxa. Bot. J. Linn. Soc. 113, 263–284.	Hillia parasitica	Hillia_parasitica		1	1	1													0.85				0	0	0	0	0	0	0	0	0	0	0	0	0	0	0	0	0	0	0	0	0	0	0	0	0	0	0
Bestmann, H.C.E.N., 1997. Headspace analysis of volatile flower scent conastituents of bat-pollinated plants. Phytochemstry 46, 1169–1172.	Hippeastrum calyptratum			1						1
Andersson, S., Nilsson, L.A.A., Groth, I., Bergstrom, G., 2002. Floral scents in butterfly-pollinated plants: possible convergence in chemical composition. Bot. J. Linn. Soc. 140, 129–153.	Inula salicina	Inula_salicina		1	1	1						280.6	294.2	269.7	497	59	28	0.885602	0.037				0	0	0	0	0	0	0	0	0	0	0	0	0	0	0	0	0	0	0	0	0	0	0	0	0	0	0
Hentrich, H., Kaiser, R., Gottsberger, G., 2010. Floral biology and reproductive isolation by floral scent in three sympatric aroid species in French Guiana. Plant Biol. 12, 587–596.	Jacquinia keyensis	Jacquinia_keyensis		1	1				1			297.4	304	292.2	2717	389	70	4.56792	0.13				0	0	0	0	0	0	0	0	0	0	0	0	0	0	0	0	0	0	0	0	0	0	0	0	0	0	0
Hentrich, H., Kaiser, R., Gottsberger, G., 2010. Floral biology and reproductive isolation by floral scent in three sympatric aroid species in French Guiana. Plant Biol. 12, 587–596.	Jacquinia macrocarpa			1	1				1			297.4	304	292.2	2717	389	70	4.56792		16.67			0	0	0	0	0	0.06668	0	0	0	0	0	0	0	0	0	0	0	0	0	0	0	0	0	0	0	0	0
Hentrich, H., Kaiser, R., Gottsberger, G., 2010. Floral biology and reproductive isolation by floral scent in three sympatric aroid species in French Guiana. Plant Biol. 12, 587–596.	Jacquinia sprucei			1	1				1			297.4	304	292.2	2717	389	70	4.56792	0.51				0	0	0	0	0	0	0	0	0	0	0	0	0	0	0	0	0	0	0	0	0	0	0	0	0	0	0
Azuma, H., Toyota, M., Asakawa, Y., Takaso, T., Tobe, H., 2002. Floral scent chemistry of mangrove plants. J. Plant Res. 115, 47–53.	Kandelia candel	Kandelia_candel		1	1							295.5	303.1	287.4	2397	265	151	4.05584		20.6			0	0	0	0	0	0	0	0	0	0	0	0	0	0	0	0	0	0	0	0	0	0	0	0	0	0	0
Andersson, S., Nilsson, L.A.A., Groth, I., Bergstrom, G., 2002. Floral scents in butterfly-pollinated plants: possible convergence in chemical composition. Bot. J. Linn. Soc. 140, 129–153.	Knautia arvensis	Knautia_arvensis		1	1	1						280.5	294.1	269.6	502	60	29	0.894831	0.881				0	0	0	0	0	0	0.006167	0	0	0	0	0	0	0	0	0	0	0	0	0	0	0	0	0	0	0	0
Andersson, S., Nilsson, L.A.A., Groth, I., Bergstrom, G., 2002. Floral scents in butterfly-pollinated plants: possible convergence in chemical composition. Bot. J. Linn. Soc. 140, 129–153.	Lantana camara	Lantana_camara		1	1	1													13.093				0	0	0	0	0	0	0.013093	0	0	0	0	0	0	0	0	0	0	0	0	0	0	0	0	0	0	0	0
Farré-Armengol, G., Filella, I., Llusià, J., Peñuelas, J., 2015. Pollination mode determines floral scent. Biochem. Syst. Ecol. 61, 44–53.	Lepidium draba	Lepidium_draba		1	1							287.8	300.3	277.2	610	72	33	1.05976			7.85		0	0	0	0	0	0	0	0	0	0	0	0	0	0	0	0	0	0	0	0	0	0	0	0	0	0	0
Farré-Armengol, G., Filella, I., Llusià, J., Peñuelas, J., 2015. Pollination mode determines floral scent. Biochem. Syst. Ecol. 61, 44–53.	Ligustrum japonicum	Ligustrum_japonicum		1	1							287.8	300.3	277.2	610	72	33	1.05976			16.98		0	0	0	0	0	0	0	0	0	0	0	0	0	0	0	0	0	0	0	0	0	0	0	0	0	0	0
Morinaga, S., Kumano, Y., Ota, A., Yamaoka, R., Sakai, S., 2008. Day-night fluctuations in floral scent and their effects on reproductive success in Lilium auratum. Popul. Ecol. 51, 187–195.	Lilium auratum	Lilium_auratum		1	1				1			287.2	304	272.8	1931	228	125	3.36177	2282				0	0	0	0	0	0	0	0	0	0	0	0	0	0	0	0	0	0	0	0	0	0	0	0	0	0	0
Azuma, H., Toyota, M., Asakawa, Y., Yamaoka, R., Garcia-Franco, J.G., Dieringer, G., Thien, L.B., Kawano, S., 1997. Chemical divergence in Floral Scents of Magnolia and Allied Genera (Magnoliaceae). Plant Species Biol. 12, 69–83.	Liriodendron chinense	Liriodendron_chinense		1	1		1												6.23				0	0	0	0	0	0	0	0	0	0	0	0	0	0	0	0	0	0	0	0	0	0	0	0	0	0	0
Azuma, H., Toyota, M., Asakawa, Y., Yamaoka, R., Garcia-Franco, J.G., Dieringer, G., Thien, L.B., Kawano, S., 1997. Chemical divergence in Floral Scents of Magnolia and Allied Genera (Magnoliaceae). Plant Species Biol. 12, 69–83.	Liriodendron tulipifera	Liriodendron_tulipifera		1	1		1					286.1	303.5	269.1	1073	111	71	1.87522	3.32				0	0	0	0	0	0	0	0	0	0	0	0	0	0	0	0	0	0	0	0	0	0	0	0	0	0	0
Miyake, T., Yamaoka, R., Yahara, T., 1998. Floral Scents of Hawkmoth-Pollinated Flowers in Japan. J. Plant Res. 111, 199–205.	Lonicera japonica	Lonicera_japonica		1	1	1						289.4	304.8	275.6	1661	266	63	2.86973
Azuma, H., Toyota, M., Asakawa, Y., Takaso, T., Tobe, H., 2002. Floral scent chemistry of mangrove plants. J. Plant Res. 115, 47–53.	Lumnitzera racemosa	Lumnitzera_racemosa		1	1			1				295.5	303.1	287.4	2397	265	151	4.05584		1.1			0	0	0	0	0	0	0	0	0	0	0	0	0	0	0	0	0	0	0	0	0	0	0	0	0	0	0
Dötterl, S., Schäffler, I., 2007. Flower scent of floral oil-producing Lysimachia punctata as attractant for the oil-bee Macropis fulvipes. J. Chem. Ecol. 33, 441–445.	Lysimachia punctata			1	1				1											0.51			0	0	0	0	0	0	0	0	0	0	0	0	0	0	0	0	0	0	0	0	0	0	0	0	0	0	0
Knudsen, J.T., Tollsten, L., Groth, I., Bergström, G., Raguso, R.A., 2004. Trends in floral scent chemistry in pollination syndromes: floral scent composition in hummingbird-pollinated taxa.	Macrocarpaea sp.	Macrocarpaea_sodiroana		1							1	292.6	299.9	286	1281	193	53	2.189
Azuma, H., Toyota, M., Asakawa, Y., Yamaoka, R., Garcia-Franco, J.G., Dieringer, G., Thien, L.B., Kawano, S., 1997. Chemical divergence in Floral Scents of Magnolia and Allied Genera (Magnoliaceae). Plant Species Biol. 12, 69–83.	Magnolia acuminata	Magnolia_acuminata		1	1		1					282.2	301.5	264.2	989	108	59	1.7523
Azuma, H., Toyota, M., Asakawa, Y., Yamaoka, R., Garcia-Franco, J.G., Dieringer, G., Thien, L.B., Kawano, S., 1997. Chemical divergence in Floral Scents of Magnolia and Allied Genera (Magnoliaceae). Plant Species Biol. 12, 69–83.	Magnolia grandiflora	Magnolia_grandiflora		1	1		1					288.1	305.2	273	1682	241	63	2.91913
Azuma, H., Toyota, M., Asakawa, Y., Yamaoka, R., Garcia-Franco, J.G., Dieringer, G., Thien, L.B., Kawano, S., 1997. Chemical divergence in Floral Scents of Magnolia and Allied Genera (Magnoliaceae). Plant Species Biol. 12, 69–83.	Magnolia heptapeta	Magnolia_denudata		1	1		1												18.59				0	0	0	0	0	0	0	0	0	0	0	0	0	0	0	0	0	0	0	0	0	0	0	0	0	0	0
Azuma, H., Toyota, M., Asakawa, Y., Yamaoka, R., Garcia-Franco, J.G., Dieringer, G., Thien, L.B., Kawano, S., 1997. Chemical divergence in Floral Scents of Magnolia and Allied Genera (Magnoliaceae). Plant Species Biol. 12, 69–83.	Magnolia hypoleuca	Magnolia_obovata		1	1		1					287.7	304.8	272.6	1661	242	63	2.88669	174.12				0	0	0	0	0	0	0	0	0	0	0	0	0	0	0	0	0	0	0	0	0	0	0	0	0	0	0
Azuma, H., Toyota, M., Asakawa, Y., 2001. lntraspecific Variation of Floral Scent Chemistry in Magnolia kobus DC. (Magnoliaceae). J. Plant Res. 114, 411–422.	Magnolia kobus	Magnolia_kobus		1	1		1		1			281.5	299.2	263.8	1433	204	42	2.54529	0.2158				0	0	0	0	0	0	0	0	0	0	0	0	0	0	0	0	0	0	0	0	0	0	0	0	0	0	0
Azuma, H., Toyota, M., Asakawa, Y., Yamaoka, R., Garcia-Franco, J.G., Dieringer, G., Thien, L.B., Kawano, S., 1997. Chemical divergence in Floral Scents of Magnolia and Allied Genera (Magnoliaceae). Plant Species Biol. 12, 69–83.	Magnolia pyramidata	Magnolia_fraseri_var._pyramidata		1	1		1					291.6	306.6	275.4	1542	157	82	2.64403
Azuma, H., Toyota, M., Asakawa, Y., Yamaoka, R., Garcia-Franco, J.G., Dieringer, G., Thien, L.B., Kawano, S., 1997. Chemical divergence in Floral Scents of Magnolia and Allied Genera (Magnoliaceae). Plant Species Biol. 12, 69–83.	Magnolia salicifolia	Magnolia_salicifolia		1	1		1					287.7	304.8	272.6	1661	242	63	2.88669	0.95				0	0	0	0	0	0	0	0	0	0	0	0	0	0	0	0	0	0	0	0	0	0	0	0	0	0	0
Azuma, H., Toyota, M., Asakawa, Y., Yamaoka, R., Garcia-Franco, J.G., Dieringer, G., Thien, L.B., Kawano, S., 1997. Chemical divergence in Floral Scents of Magnolia and Allied Genera (Magnoliaceae). Plant Species Biol. 12, 69–83.	Magnolia sieboldii ssp. japonica	Magnolia_sieboldii		1	1		1					288.1	305.3	272.7	1533	219	57	2.66053	3.01				0	0	0	0	0	0	0	0	0	0	0	0	0	0	0	0	0	0	0	0	0	0	0	0	0	0	0
Azuma, H., Toyota, M., Asakawa, Y., Yamaoka, R., Garcia-Franco, J.G., Dieringer, G., Thien, L.B., Kawano, S., 1997. Chemical divergence in Floral Scents of Magnolia and Allied Genera (Magnoliaceae). Plant Species Biol. 12, 69–83.	Magnolia tamaulipana	Magnolia_tamaulipana		1	1		1					296.3	309.1	281.4	661	115	13	1.11542	160.63				0	0	0	0	0	0	0	0	0	0	0	0	0	0	0	0	0	0	0	0	0	0	0	0	0	0	0
Azuma, H., Toyota, M., Asakawa, Y., Yamaoka, R., Garcia-Franco, J.G., Dieringer, G., Thien, L.B., Kawano, S., 1997. Chemical divergence in Floral Scents of Magnolia and Allied Genera (Magnoliaceae). Plant Species Biol. 12, 69–83.	Magnolia tripetala	Magnolia_tripetala		1	1		1					285.9	304.5	266.3	1103	120	48	1.929	63.99				0	0	0	0	0	0	0	0	0	0	0	0	0	0	0	0	0	0	0	0	0	0	0	0	0	0	0
Azuma, H., Toyota, M., Asakawa, Y., Yamaoka, R., Garcia-Franco, J.G., Dieringer, G., Thien, L.B., Kawano, S., 1997. Chemical divergence in Floral Scents of Magnolia and Allied Genera (Magnoliaceae). Plant Species Biol. 12, 69–83.	Magnolia virginiana	Magnolia_virginiana		1	1		1					290.6	301.1	280.1	296	67	0	0.509291	35.3				0	0	0	0	0	0	0	0	0	0	0	0	0	0	0	0	0	0	0	0	0	0	0	0	0	0	0
Picone, J.M., Mactavish, H.S., Clery, R.A., 2002. Emission of floral volatiles from Mahonia japonica (Berberidaceae). Phytochemistry 60, 611–617.	Mahonia japonica	Mahonia_japonica										279.2	301.5	254.7	364	117	1	0.651862		42.4			0	0	0	0	0	0	0	0	0	0	0	0	0	0	0	0	0	0	0	0	0	0	0	0	0	0	0
Rapparini, F., Baraldi, R., Facini, O., 2001. Seasonal variation of monoterpene emission from Malus domestica and Prunus avium. Phytochemistry 57, 681–687.	Malus domestica	Malus_domestica																			1.21		0	0	0	0	0	0	0	0	0	0	0	0	0	0	0	0	0	0	0	0	0	0	0	0	0	0	0
Jürgens, A., Dötterl, S., Liede-Schumann, S., Meve, U., 2009. Chemical diversity of floral volatiles in Asclepiadoideae-Asclepiadeae (Apocynaceae). Biochem. Syst. Ecol. 36, 842–852.	Metastelma cubense											298.2	306.1	289.4	1360	207	27	2.28035	0.353				0	0	0	0	0	0	0	0	0	0	0	0	0	0	0	0	0	0	0	0	0	0	0	0	0	0	0
Azuma, H., Toyota, M., Asakawa, Y., Yamaoka, R., Garcia-Franco, J.G., Dieringer, G., Thien, L.B., Kawano, S., 1997. Chemical divergence in Floral Scents of Magnolia and Allied Genera (Magnoliaceae). Plant Species Biol. 12, 69–83.	Michelia compressa	Magnolia_compressa		1	1		1					288.1	305.2	273	1682	241	63	2.91913
Azuma, H., Toyota, M., Asakawa, Y., Yamaoka, R., Garcia-Franco, J.G., Dieringer, G., Thien, L.B., Kawano, S., 1997. Chemical divergence in Floral Scents of Magnolia and Allied Genera (Magnoliaceae). Plant Species Biol. 12, 69–83.	Michelia figo	Magnolia_figo		1	1		1
Levin, R.A., Raguso, R.A., McDade, L.A., 2001. Fragrance chemistry and pollinator affinities in Nyctaginaceae. Phytochemistry 58, 429–440.	Mirabilis alipes			1	1	1						293.2	309	274.5	299	48	8	0.509891
Levin, R.A., Raguso, R.A., McDade, L.A., 2001. Fragrance chemistry and pollinator affinities in Nyctaginaceae. Phytochemistry 58, 429–440.	Mirabilis bigelovii	Mirabilis_bigelovii		1	1	1						293.2	309	274.5	299	48	8	0.509891
Levin, R.A., Raguso, R.A., McDade, L.A., 2001. Fragrance chemistry and pollinator affinities in Nyctaginaceae. Phytochemistry 58, 429–440.	Mirabilis greenei	Mirabilis_greenei		1	1	1						293.2	309	274.5	299	48	8	0.509891
Levin, R.A., Raguso, R.A., McDade, L.A., 2001. Fragrance chemistry and pollinator affinities in Nyctaginaceae. Phytochemistry 58, 429–440.	Mirabilis jalapa	Mirabilis_jalapa		1	1	1						293.2	309	274.5	299	48	8	0.509891
Levin, R.A., Raguso, R.A., McDade, L.A., 2001. Fragrance chemistry and pollinator affinities in Nyctaginaceae. Phytochemistry 58, 429–440.	Mirabilis longiflora			1	1	1						293.2	309	274.5	299	48	8	0.509891
Levin, R.A., Raguso, R.A., McDade, L.A., 2001. Fragrance chemistry and pollinator affinities in Nyctaginaceae. Phytochemistry 58, 429–440.	Mirabilis macfarlanei			1	1				1			293.2	309	274.5	299	48	8	0.509891
Levin, R.A., Raguso, R.A., McDade, L.A., 2001. Fragrance chemistry and pollinator affinities in Nyctaginaceae. Phytochemistry 58, 429–440.	Mirabilis multiflora	Mirabilis_multiflora		1	1	1						293.2	309	274.5	299	48	8	0.509891
Levin, R.A., Raguso, R.A., McDade, L.A., 2001. Fragrance chemistry and pollinator affinities in Nyctaginaceae. Phytochemistry 58, 429–440.	Mirabilis pudica			1	1	1						293.2	309	274.5	299	48	8	0.509891
Levin, R.A., Raguso, R.A., McDade, L.A., 2001. Fragrance chemistry and pollinator affinities in Nyctaginaceae. Phytochemistry 58, 429–440.	Mirabilis triflora	Mirabilis_triflora		1							1	293.2	309	274.5	299	48	8	0.509891
Knudsen, J.T., Tollsten, L., 1993. Floral scent and intrafloral scent differentiation in Moneses and Pyrola (Pyrolaceae). Plant Syst. Evol. 177, 81–91.	Moneses uniflora	Moneses_uniflora										280.5	294.1	269.5	498	59	29	0.887701
Knudsen, J.T., Tollsten, L., Groth, I., Bergström, G., Raguso, R.A., 2004. Trends in floral scent chemistry in pollination syndromes: floral scent composition in hummingbird-pollinated taxa.	Mutisia alata	Mutisia_spinosa		1							1	279.4	284.7	274.5	930	123	26	1.66428
Dobson, H.E.M., Arroyo, T.J., Mt, G.B., Grotht, I., 1997. Interspecific Variation in Floral Fragrances within the Genus Narcissus (Amaryllidaceae). Biochem. Syst. Ecol. 25, 685–706.	Narcissus assoanus	Narcissus_assoanus		1	1	1			1			282.9	295.8	273	846	99	42	1.49523
Dobson, H.E.M., Arroyo, T.J., Mt, G.B., Grotht, I., 1997. Interspecific Variation in Floral Fragrances within the Genus Narcissus (Amaryllidaceae). Biochem. Syst. Ecol. 25, 685–706.	Narcissus bugei	Narcissus_hispanicus		1	1			1	1			288.4	305.1	276.5	624	87	4	1.08183
Dobson, H.E.M., Arroyo, T.J., Mt, G.B., Grotht, I., 1997. Interspecific Variation in Floral Fragrances within the Genus Narcissus (Amaryllidaceae). Biochem. Syst. Ecol. 25, 685–706.	Narcissus bulbocodium	Narcissus_bulbocodium		1	1			1	1
Dobson, H.E.M., Arroyo, T.J., Mt, G.B., Grotht, I., 1997. Interspecific Variation in Floral Fragrances within the Genus Narcissus (Amaryllidaceae). Biochem. Syst. Ecol. 25, 685–706.	Narcissus cuatrecasasii											286.6	302	275.1	860	127	3	1.50035
Dobson, H.E.M., Arroyo, T.J., Mt, G.B., Grotht, I., 1997. Interspecific Variation in Floral Fragrances within the Genus Narcissus (Amaryllidaceae). Biochem. Syst. Ecol. 25, 685–706.	Narcissus gaditanus			1	1	1			1
Dobson, H.E.M., Arroyo, T.J., Mt, G.B., Grotht, I., 1997. Interspecific Variation in Floral Fragrances within the Genus Narcissus (Amaryllidaceae). Biochem. Syst. Ecol. 25, 685–706.	Narcissus jonquilla	Narcissus_jonquilla		1	1				1			290	308.7	276.9	630	90	2	1.08621
Dobson, H.E.M., Arroyo, T.J., Mt, G.B., Grotht, I., 1997. Interspecific Variation in Floral Fragrances within the Genus Narcissus (Amaryllidaceae). Biochem. Syst. Ecol. 25, 685–706.	Narcissus papyraceus	Narcissus_papyraceus		1	1	1			1			291	307	278.8	566	86	1	0.972509
Dobson, H.E.M., Arroyo, T.J., Mt, G.B., Grotht, I., 1997. Interspecific Variation in Floral Fragrances within the Genus Narcissus (Amaryllidaceae). Biochem. Syst. Ecol. 25, 685–706.	Narcissus serotinus	Narcissus_serotinus		1	1	1			1			291.1	308.2	278.6	594	90	1	1.02027
Dobson, H.E.M., Arroyo, T.J., Mt, G.B., Grotht, I., 1997. Interspecific Variation in Floral Fragrances within the Genus Narcissus (Amaryllidaceae). Biochem. Syst. Ecol. 25, 685–706.	Narcissus triandrus			1	1			1	1			287.8	305.6	275.3	670	90	4	1.164
Raguso, R.A., Levin, R.A., Foose, S.E., Holmberg, M.W., McDade, L.A., 2003. Fragrance chemistry, nocturnal rhythms and pollination “syndromes” in Nicotiana. Phytochemistry 63, 265–284.	Nicotiana alata	Nicotiana_alata		1	1	1													0.008102		0.65967		0	0	0	0	0	0	0	0	0	0	0	0	0	0	0	0	0	0	0	0	0	0	0	0	0	0	0
Raguso, R.A., Levin, R.A., Foose, S.E., Holmberg, M.W., McDade, L.A., 2003. Fragrance chemistry, nocturnal rhythms and pollination “syndromes” in Nicotiana. Phytochemistry 63, 265–284.	Nicotiana bonariensis	Nicotiana_bonariensis		1	1	1													0.00133		0.05777		0	0	0	0	0	0	0	0	0	0	0	0	0	0	0	0	0	0	0	0	0	0	0	0	0	0	0
Raguso, R.A., Levin, R.A., Foose, S.E., Holmberg, M.W., McDade, L.A., 2003. Fragrance chemistry, nocturnal rhythms and pollination “syndromes” in Nicotiana. Phytochemistry 63, 265–284.	Nicotiana forgetiana	Nicotiana_forgetiana		1							1								0.00525		0.12552		0	0	0	0	0	0	0	0	0	0	0	0	0	0	0	0	0	0	0	0	0	0	0	0	0	0	0
Raguso, R.A., Levin, R.A., Foose, S.E., Holmberg, M.W., McDade, L.A., 2003. Fragrance chemistry, nocturnal rhythms and pollination “syndromes” in Nicotiana. Phytochemistry 63, 265–284.	Nicotiana langsdorffii	Nicotiana_langsdorffii		1							1								0.00138		0.07427		0	0	0	0	0	0	0	0	0	0	0	0	0	0	0	0	0	0	0	0	0	0	0	0	0	0	0
Raguso, R.A., Levin, R.A., Foose, S.E., Holmberg, M.W., McDade, L.A., 2003. Fragrance chemistry, nocturnal rhythms and pollination “syndromes” in Nicotiana. Phytochemistry 63, 265–284.	Nicotiana longiflora	Nicotiana_longiflora		1	1	1													0.00093		0.00858		0	0	0	0	0	0	0	0	0	0	0	0	0	0	0	0	0	0	0	0	0	0	0	0	0	0	0
Raguso, R.A., Levin, R.A., Foose, S.E., Holmberg, M.W., McDade, L.A., 2003. Fragrance chemistry, nocturnal rhythms and pollination “syndromes” in Nicotiana. Phytochemistry 63, 265–284.	Nicotiana plumbaginifolia	Nicotiana_plumbaginifolia		1	1	1													0.00048		0.03744		0	0	0	0	0	0	0	0	0	0	0	0	0	0	0	0	0	0	0	0	0	0	0	0	0	0	0
Raguso, R.A., Levin, R.A., Foose, S.E., Holmberg, M.W., McDade, L.A., 2003. Fragrance chemistry, nocturnal rhythms and pollination “syndromes” in Nicotiana. Phytochemistry 63, 265–284.	Nicotiana rustica	Nicotiana_rustica		1	1	1													0.00346		0.1295		0	0	0	0	0	0	0	0	0	0	0	0	0	0	0	0	0	0	0	0	0	0	0	0	0	0	0
Raguso, R.A., Levin, R.A., Foose, S.E., Holmberg, M.W., McDade, L.A., 2003. Fragrance chemistry, nocturnal rhythms and pollination “syndromes” in Nicotiana. Phytochemistry 63, 265–284.	Nicotiana suaveolens			1	1	1						288.3	297.2	279	1009	123	50	1.74991	0.00228		0.10249		0	0	0	0	0	0	0	0	0	0	0	0	0	0	0	0	0	0	0	0	0	0	0	0	0	0	0
Raguso, R.A., Levin, R.A., Foose, S.E., Holmberg, M.W., McDade, L.A., 2003. Fragrance chemistry, nocturnal rhythms and pollination “syndromes” in Nicotiana. Phytochemistry 63, 265–284.	Nicotiana sylvestris	Nicotiana_sylvestris		1	1	1						287.7	300.6	276.8	574	126	0	0.997567	0.00042		0.00674		0	0	0	0	0	0	0	0	0	0	0	0	0	0	0	0	0	0	0	0	0	0	0	0	0	0	0
Loughrin, J.H., Hamilton-Kemp, T.R., Andersen, R.A., Hildebrand, D.F., 1990. Headspace Compounds from Flowers of Nicotiana tabacum and Related Species. J. Agric. Food Chem. 38, 455–460.	Nicotiana tomentosiformis	Nicotiana_tomentosiformis																				0.02	0	0	0	0	0	0	0	0	0	0	0	0	0	0	0	0	0	0	0	0	0	0	0	0	0	0	0
Azuma, H., Toyota, M., Asakawa, Y., Takaso, T., Tobe, H., 2002. Floral scent chemistry of mangrove plants. J. Plant Res. 115, 47–53.	Nypa fruticans	Nypa_fruticans										295.5	303.1	287.4	2397	265	151	4.05584		29.05			0	0	0	0	0	0	0	0	0	0	0	0	0	0	0	0	0	0	0	0	0	0	0	0	0	0	0
Miyake, T., Yamaoka, R., Yahara, T., 1998. Floral Scents of Hawkmoth-Pollinated Flowers in Japan. J. Plant Res. 111, 199–205.	Oenothera stricta			1	1	1						289.4	304.8	275.6	1661	266	63	2.86973
Farré-Armengol, G., Filella, I., Llusià, J., Peñuelas, J., 2015. Pollination mode determines floral scent. Biochem. Syst. Ecol. 61, 44–53.	Olea europaea	Olea_europaea	1									287.8	300.3	277.2	610	72	33	1.05976			1.76		0	0	0	0	0	0	0	0	0	0	0	0	0	0	0	0	0	0	0	0	0	0	0	0	0	0	0
Schiestl, F.P., Ayasse, M., Paulus, H.F., Erdmann, D., Francke, W., 1997. Variation of floral scent emission and postpollination changes in individual flowers of Ophrys sphegodes subsp. sphegodes. J. Chem. Ecol. 23, 2881–2895.	Ophrys sphegodes	Ophrys_sphegodes		1	1	1			1			282.7	298.8	269.2	630	76	36	1.11426	0.07				0	0	0	0	0	0	0	0	0	0	0	0	0	0	0	0	0	0	0	0	0	0	0	0	0	0	0
Knudsen, J.T., Tollsten, L., Groth, I., Bergström, G., Raguso, R.A., 2004. Trends in floral scent chemistry in pollination syndromes: floral scent composition in hummingbird-pollinated taxa.	Oreocallis grandiflora	Oreocallis_grandiflora		1							1	289.7	296.3	283.7	1016	164	34	1.75354
Andersson, S., Nilsson, L.A.A., Groth, I., Bergstrom, G., 2002. Floral scents in butterfly-pollinated plants: possible convergence in chemical composition. Bot. J. Linn. Soc. 140, 129–153.	Origanum vulgare	Origanum_vulgare		1	1	1						279.8	293	268.3	763	87	41	1.36347	0.5				0	0	0	0	0	0	0	0	0	0	0	0	0	0	0	0	0	0	0	0	0	0	0	0	0	0	0
Jürgens, A., Dötterl, S., Liede-Schumann, S., Meve, U., 2009. Chemical diversity of floral volatiles in Asclepiadoideae-Asclepiadeae (Apocynaceae). Biochem. Syst. Ecol. 36, 842–852.	Orthosia scoparia											298.2	306.1	289.4	1360	207	27	2.28035	0.009				0	0	0	0	0	0	0	0	0	0	0	0	0	0	0	0	0	0	0	0	0	0	0	0	0	0	0
Jürgens, A., Dötterl, S., Liede-Schumann, S., Meve, U., 2009. Chemical diversity of floral volatiles in Asclepiadoideae-Asclepiadeae (Apocynaceae). Biochem. Syst. Ecol. 36, 842–852.	Oxypetalum ostenii	Oxypetalum_coeruleum										288.1	304.9	274.4	477	63	14	0.827838	0.94				0	0	0	0	0	0	0	0	0	0	0	0	0	0	0	0	0	0	0	0	0	0	0	0	0	0	0
Pettersson, S., Knudsen, J.T., 2001. Floral scent and nectar production in Parkia biglobosa Jacq. (Leguminosae: Mimosoideae). Bot. J. Linn. Soc. 135, 97–106.	Parkia biglobosa	Parkia_biglobosa		1						1		300.8	312.1	288.3	971	275	0	1.61403		4.14			0	0	0	0	0	0	0	0	0	0	0	0	0	0	0	0	0	0	0	0	0	0	0	0	0	0	0
Bestmann, H.C.E.N., 1997. Headspace analysis of volatile flower scent conastituents of bat-pollinated plants. Phytochemstry 46, 1169–1172.	Parmentiera aculeata			1						1
Bestmann, H.C.E.N., 1997. Headspace analysis of volatile flower scent conastituents of bat-pollinated plants. Phytochemstry 46, 1169–1172.	Parmentiera alata	Crescentia_alata		1						1		298.9	306.7	292.2	1613	404	1	2.69823
Azuma, H., Toyota, M., Asakawa, Y., Takaso, T., Tobe, H., 2002. Floral scent chemistry of mangrove plants. J. Plant Res. 115, 47–53.	Pemphis acidula	Pemphis_acidula		1	1							295.5	303.1	287.4	2397	265	151	4.05584		5.8			0	0	0	0	0	0	0	0	0	0	0	0	0	0	0	0	0	0	0	0	0	0	0	0	0	0	0
Parachnowitsch, A.L., Raguso, R.A., Kessler, A., 2012. Phenotypic selection to increase floral scent emission, but not flower size or colour in bee-pollinated Penstemon digitalis. New Phytol. 195, 667–675.	Penstemon digitalis	Penstemon_digitalis		1	1				1			280.6	299.4	263.1	946	101	53	1.68567
Sagae, M., Oyama-Okubo, N., Ando, T., Marchesi, E., Nakayama, M., 2008. Effect of temperature on the floral scent emission and endogenous volatile profile of Petunia axillaris. Biosci. Biotechnol. Biochem. 72, 110–5.	Petunia axillaris	Petunia_axillaris										289.4	301.4	279.5	943	90	68	1.62923				59.15	0	0	0	0	0	0	0	0	0	0	0	0	0	0	0	0	0	0	0	0	0	0	0	0	0	0	0
Awano, K., Honda, T., Ogawa, T., Suzuki, S., Matsunaga, Y., 1997. Volatile Components of Phalaenopsis schilleriana Rehb. f. Flavour Fragr. J. 12, 341–344.	Phalaenopsis equestris	Phalaenopsis_equestris
Awano, K., Honda, T., Ogawa, T., Suzuki, S., Matsunaga, Y., 1997. Volatile Components of Phalaenopsis schilleriana Rehb. f. Flavour Fragr. J. 12, 341–344.	Phalaenopsis schilleriana
Awano, K., Honda, T., Ogawa, T., Suzuki, S., Matsunaga, Y., 1997. Volatile Components of Phalaenopsis schilleriana Rehb. f. Flavour Fragr. J. 12, 341–344.	Phalaenopsis veithchiana
Maia, A.C.D., Gibernau, M., Dötterl, S., Navarro, D.M.D.A.F., Seifert, K., Müller, T., Schlindwein, C., 2013. The floral scent of Taccarum ulei (Araceae): attraction of scarab beetle pollinators to an unusual aliphatic acyloin. Phytochemistry 93, 71–78.	Philodendron acutatum			1	1		1					296.1	303.6	289.5	459	81	9	0.775076
Andersson, S., Nilsson, L.A.A., Groth, I., Bergstrom, G., 2002. Floral scents in butterfly-pollinated plants: possible convergence in chemical composition. Bot. J. Linn. Soc. 140, 129–153.	Phlox drummondii			1	1	1													0.69				0	0	0	0	0	0	0	0	0	0	0	0	0	0	0	0	0	0	0	0	0	0	0	0	0	0	0
Andersson, S., Nilsson, L.A.A., Groth, I., Bergstrom, G., 2002. Floral scents in butterfly-pollinated plants: possible convergence in chemical composition. Bot. J. Linn. Soc. 140, 129–153.	Phlox paniculata	Phlox_paniculata		1	1	1													0.329				0	0	0	0	0	0	0	0	0	0	0	0	0	0	0	0	0	0	0	0	0	0	0	0	0	0	0
Farré-Armengol, G., Filella, I., Llusià, J., Peñuelas, J., 2015. Pollination mode determines floral scent. Biochem. Syst. Ecol. 61, 44–53.	Pistacia lentiscus	Pistacia_lentiscus	1									287.8	300.3	277.2	610	72	33	1.05976			3.24		0	0	0	0	0	0	0	0	0	0	0	0	0	0	0	0	0	0	0	0	0	0	0	0	0	0	0
Miyake, T., Yamaoka, R., Yahara, T., 1998. Floral Scents of Hawkmoth-Pollinated Flowers in Japan. J. Plant Res. 111, 199–205.	Platanthera mandarinorum var. Mandarinorum			1	1	1						289.4	304.8	275.6	1661	266	63	2.86973
Patt, J.M., Rhoades, D.F., Corkill, J.A., 1988. Analysis of the floral fragrance of Platanthera stricta. Phytochemistry 27, 91–95.	Platanthera stricta											283.1	295.2	274.1	719	96	28	1.26987		26.26			0	0	0	0	0	0	0	0	0	0	0	0	0	0	0	0	0	0	0	0	0	0	0	0	0	0	0
Knudsen, J.T., Tollsten, L., 1993. Trends in floral scent chemistry in pollination syndromes: floral scent composition in moth-pollinated taxa. Bot. J. Linn. Soc. 113, 263–284.	Plumeria alba	Plumeria_alba		1	1	1													1.57				0	0	0	0	0	0	0	0	0	0	0	0	0	0	0	0	0	0	0	0	0	0	0	0	0	0	0
Andersson, S., Nilsson, L.A.A., Groth, I., Bergstrom, G., 2002. Floral scents in butterfly-pollinated plants: possible convergence in chemical composition. Bot. J. Linn. Soc. 140, 129–153.	Primula farinosa	Primula_farinosa		1	1	1						280.5	294.1	269.6	502	60	29	0.894831	5.12				0	0	0	0	0	0	0	0	0	0	0	0	0	0	0	0	0	0	0	0	0	0	0	0	0	0	0
Steenhuisen, S.-L., Raguso, R. a, Johnson, S.D., 2012. Floral scent in bird- and beetle-pollinated Protea species (Proteaceae): chemistry, emission rates and function. Phytochemistry 84, 78–87.	Protea caffra	Protea_caffra		1	1		1					289.7	298.6	278.1	807	130	12	1.39282	1641.9				0	0	13.1352	0	0	0	0	0	0	0	0	0	0	0	0	0	0	0	0	0	0	0	0	0	0	0	0
Steenhuisen, S.-L., Raguso, R. a, Johnson, S.D., 2012. Floral scent in bird- and beetle-pollinated Protea species (Proteaceae): chemistry, emission rates and function. Phytochemistry 84, 78–87.	Protea cynaroides	Protea_cynaroides		1	1		1					289.7	298.6	278.1	807	130	12	1.39282	25.32				0	0	0	0	0	0	0	0	0	0	0	0	0	0	0	0	0	0	0	0	0	0	0	0	0	0	0
Steenhuisen, S.-L., Raguso, R. a, Johnson, S.D., 2012. Floral scent in bird- and beetle-pollinated Protea species (Proteaceae): chemistry, emission rates and function. Phytochemistry 84, 78–87.	Protea dracomontana			1	1		1					289.7	298.6	278.1	807	130	12	1.39282	685.97				0	0	0	0	0	0	0	0	0	0	0	0	0	0	0	0	0	0	0	0	0	0	0	0	0	0	0
Steenhuisen, S.-L., Raguso, R. a, Johnson, S.D., 2012. Floral scent in bird- and beetle-pollinated Protea species (Proteaceae): chemistry, emission rates and function. Phytochemistry 84, 78–87.	Protea laurifolia	Protea_laurifolia		1	1		1					289.7	298.6	278.1	807	130	12	1.39282	113.53				0	0	0	0	0	0	0.11353	0	0	0	0	0	0	0	0	0	0	0	0	0	0	0	0	0	0	0	0
Steenhuisen, S.-L., Raguso, R. a, Johnson, S.D., 2012. Floral scent in bird- and beetle-pollinated Protea species (Proteaceae): chemistry, emission rates and function. Phytochemistry 84, 78–87.	Protea magnifica	Protea_magnifica		1	1		1					289.7	298.6	278.1	807	130	12	1.39282	70.79				0	0	1.34501	0	0	0.56632	4.53056	0	0	0	0	0	0	0	0	0	0	0	0	0	0	0	0	0	0	0	0
Steenhuisen, S.-L., Raguso, R. a, Johnson, S.D., 2012. Floral scent in bird- and beetle-pollinated Protea species (Proteaceae): chemistry, emission rates and function. Phytochemistry 84, 78–87.	Protea nitida	Protea_nitida		1	1		1					289.7	298.6	278.1	807	130	12	1.39282	89.88				0	0	0	0	0	0	0	0	0	0	0	0	0	0	0	0	0	0	0	0	0	0	0	0	0	0	0
Steenhuisen, S.-L., Raguso, R. a, Johnson, S.D., 2012. Floral scent in bird- and beetle-pollinated Protea species (Proteaceae): chemistry, emission rates and function. Phytochemistry 84, 78–87.	Protea punctata	Protea_punctata		1	1		1					289.7	298.6	278.1	807	130	12	1.39282	262.26				0	0	7.8678	0	0	0.26226	0	0	0	0	0	0	0	0	0	0	0	0	3.14712	11.0149	0	0	0	0	0	0	0
Steenhuisen, S.-L., Raguso, R. a, Johnson, S.D., 2012. Floral scent in bird- and beetle-pollinated Protea species (Proteaceae): chemistry, emission rates and function. Phytochemistry 84, 78–87.	Protea repens	Protea_repens		1	1		1					289.7	298.6	278.1	807	130	12	1.39282	61				0	0	3.66	0	0	0.183	0	0	0	0	0	0	0	0	0	0	0	0	1.159	15.799	0	0	0	0	0	0	0
Steenhuisen, S.-L., Raguso, R. a, Johnson, S.D., 2012. Floral scent in bird- and beetle-pollinated Protea species (Proteaceae): chemistry, emission rates and function. Phytochemistry 84, 78–87.	Protea roupelliae	Protea_roupelliae		1	1		1					289.7	298.6	278.1	807	130	12	1.39282	306.65				0	0	0	0	0	0.6133	0.6133	0	0	0	0	0	0	0	0	0	0	0	0	0	0	0	0	0	0	0	0
Steenhuisen, S.-L., Raguso, R. a, Johnson, S.D., 2012. Floral scent in bird- and beetle-pollinated Protea species (Proteaceae): chemistry, emission rates and function. Phytochemistry 84, 78–87.	Protea simplex			1	1		1					289.7	298.6	278.1	807	130	12	1.39282	1768.18				0	0	5.30454	0	0	0	0	0	0	0	0	0	0	0	0	0	0	0	7.07272	42.4363	0	0	0	0	0	0	0
Steenhuisen, S.-L., Raguso, R. a, Johnson, S.D., 2012. Floral scent in bird- and beetle-pollinated Protea species (Proteaceae): chemistry, emission rates and function. Phytochemistry 84, 78–87.	Protea subvestita	Protea_subvestita		1	1		1					289.7	298.6	278.1	807	130	12	1.39282	214.27				0	0	0	0	0	0	0	0	0	0	0	0	0	0	0	0	0	0	0	1.07135	0	0	0	0	0	0	0
Steenhuisen, S.-L., Raguso, R. a, Johnson, S.D., 2012. Floral scent in bird- and beetle-pollinated Protea species (Proteaceae): chemistry, emission rates and function. Phytochemistry 84, 78–87.	Protea welwitschii			1	1		1					289.7	298.6	278.1	807	130	12	1.39282	6110.74				0	0	201.654	0	0	0	0	0	0	0	0	0	0	0	0	0	0	0	0	0	0	0	0	0	0	0	0
Rapparini, F., Baraldi, R., Facini, O., 2001. Seasonal variation of monoterpene emission from Malus domestica and Prunus avium. Phytochemistry 57, 681–687.	Prunus avium	Prunus_avium																			0.37		0	0	0	0	0	0	0	0	0	0	0	0	0	0	0	0	0	0	0	0	0	0	0	0	0	0	0
Farré-Armengol, G., Filella, I., Llusià, J., Peñuelas, J., 2015. Pollination mode determines floral scent. Biochem. Syst. Ecol. 61, 44–53.	Prunus dulcis	Prunus_dulcis		1	1							287.8	300.3	277.2	610	72	33	1.05976			17.41		0	0	0	0	0	0	0	0	0	0	0	0	0	0	0	0	0	0	0	0	0	0	0	0	0	0	0
Ômura, H., Honda, K., Nakagawa, A., Hayashi, N., 1999. The role of floral scent of the cherry tree, Prunus yedoensis, in the foraging behavior of Luehdorfia japonica (Lepidoptera: Papilionidae). Appl. Entomol. Zool. 34, 309–313.	Prunus yedoensis			1	1	1						281	298.7	263.3	1388	199	38	2.46975	49.53				0	0	0	0	0	0	0	0	0	0	0	0	0	0	0	0	0	0	0	0	0	0	0	0	0	0	0
Knudsen, J.T., Tollsten, L., Groth, I., Bergström, G., Raguso, R.A., 2004. Trends in floral scent chemistry in pollination syndromes: floral scent composition in hummingbird-pollinated taxa.	Psammisia guianensis	Psammisia_ecuadorensis		1							1	290.3	297	283.8	1102	210	18	1.89804
Knudsen, J.T., Tollsten, L., Groth, I., Bergström, G., Raguso, R.A., 2004. Trends in floral scent chemistry in pollination syndromes: floral scent composition in hummingbird-pollinated taxa.	Puya sp.	Puya_alpestris		1							1	283.6	289.7	277.3	1320	178	33	2.32722
Knudsen, J.T., Tollsten, L., 1993. Floral scent and intrafloral scent differentiation in Moneses and Pyrola (Pyrolaceae). Plant Syst. Evol. 177, 81–91.	Pyrola media	Pyrola_media										280.5	294.1	269.5	498	59	29	0.887701
Knudsen, J.T., Tollsten, L., 1993. Floral scent and intrafloral scent differentiation in Moneses and Pyrola (Pyrolaceae). Plant Syst. Evol. 177, 81–91.	Pyrola norvegica											271.9	287.5	258.9	444	67	20	0.816477
Knudsen, J.T., Tollsten, L., 1993. Floral scent and intrafloral scent differentiation in Moneses and Pyrola (Pyrolaceae). Plant Syst. Evol. 177, 81–91.	Pyrola rotundifolia	Pyrola_rotundifolia										280.5	294.1	269.5	498	59	29	0.887701
Knudsen, J.T., Tollsten, L., Groth, I., Bergström, G., Raguso, R.A., 2004. Trends in floral scent chemistry in pollination syndromes: floral scent composition in hummingbird-pollinated taxa.	Razisea spicata	Razisea_spicata		1							1	298	303.9	292.4	1922	429	15	3.22483
Farré-Armengol, G., Filella, I., Llusià, J., Peñuelas, J., 2015. Pollination mode determines floral scent. Biochem. Syst. Ecol. 61, 44–53.	Rhamnus alaternus	Rhamnus_alaternus		1	1							287.8	300.3	277.2	610	72	33	1.05976			1.98		0	0	0	0	0	0	0	0	0	0	0	0	0	0	0	0	0	0	0	0	0	0	0	0	0	0	0
Azuma, H., Toyota, M., Asakawa, Y., Takaso, T., Tobe, H., 2002. Floral scent chemistry of mangrove plants. J. Plant Res. 115, 47–53.	Rhizophora stylosa	Rhizophora_stylosa	1									295.5	303.1	287.4	2397	265	151	4.05584		14.65			0	0	0	0	0	0	0	0	0	0	0	0	0	0	0	0	0	0	0	0	0	0	0	0	0	0	0
Jürgens, A., Webber, A.C., Gottsberger, G., 2000. Floral scent compounds of Amazonian Annonaceae species pollinated by small beetles and thrips. Phytochemistry 55, 551–558.	Rollinia insignis			1	1		1					300.4	305.9	295.7	2150	294	58	3.57856
Farré-Armengol, G., Filella, I., Llusià, J., Peñuelas, J., 2015. Pollination mode determines floral scent. Biochem. Syst. Ecol. 61, 44–53.	Salvia verbenaca	Salvia_verbenaca		1	1							287.8	300.3	277.2	610	72	33	1.05976			270.9		0	0	0	0	0	0	0	0	0	0	0	0	0	0	0	0	0	0	0	0	0	0	0	0	0	0	0
Farré-Armengol, G., Filella, I., Llusià, J., Peñuelas, J., 2015. Pollination mode determines floral scent. Biochem. Syst. Ecol. 61, 44–53.	Sambucus nigra	Sambucus_nigra		1	1							287.8	300.3	277.2	610	72	33	1.05976			7.91		0	0	0	0	0	0	0	0	0	0	0	0	0	0	0	0	0	0	0	0	0	0	0	0	0	0	0
Knudsen, J.T., Tollsten, L., 1993. Trends in floral scent chemistry in pollination syndromes: floral scent composition in moth-pollinated taxa. Bot. J. Linn. Soc. 113, 263–284.	Sansevieria cylindrica	Sansevieria_cylindrica		1	1	1													45.17				0	0	0	0	0	0	0	0	0	0	0	0	0	0	0	0	0	0	0	0	0	0	0	0	0	0	0
Jürgens, A., Witt, T., Gottsberger, G., 2003. Flower scent composition in Dianthus and Saponaria species (Caryophyllaceae) and its relevance for pollination biology and taxonomy. Biochem. Syst. Ecol. 31, 345–357.	Saponaria officinalis	Saponaria_officinalis		1	1	1		1	1			282.2	296.5	270.7	495	60	29	0.877038
Jürgens, A., Dötterl, S., Liede-Schumann, S., Meve, U., 2009. Chemical diversity of floral volatiles in Asclepiadoideae-Asclepiadeae (Apocynaceae). Biochem. Syst. Ecol. 36, 842–852.	Sarcostemma brevipedicellatum																		0.039				0	0	0	0	0	0	0	0	0	0	0	0	0	0	0	0	0	0	0	0	0	0	0	0	0	0	0
Jürgens, A., Dötterl, S., Liede-Schumann, S., Meve, U., 2009. Chemical diversity of floral volatiles in Asclepiadoideae-Asclepiadeae (Apocynaceae). Biochem. Syst. Ecol. 36, 842–852.	Sarcostemma socotranum	Sarcostemma_clausum										294.6	304.4	284.3	83	20	0	0.140869	0.186				0	0	0	0	0	0	0	0	0	0	0	0	0	0	0	0	0	0	0	0	0	0	0	0	0	0	0
Jürgens, A., Dötterl, S., Liede-Schumann, S., Meve, U., 2009. Chemical diversity of floral volatiles in Asclepiadoideae-Asclepiadeae (Apocynaceae). Biochem. Syst. Ecol. 36, 842–852.	Sarcostemma viminale											300.3	315.9	286.2	1207	358	6	2.00966	0.24				0	0	0	0	0	0	0	0	0	0	0	0	0	0	0	0	0	0	0.00024	0	0	0	0	0	0	0	0
Andersson, S., Nilsson, L.A.A., Groth, I., Bergstrom, G., 2002. Floral scents in butterfly-pollinated plants: possible convergence in chemical composition. Bot. J. Linn. Soc. 140, 129–153.	Scabiosa columbaria	Scabiosa_columbaria		1	1	1						280	294.8	268.2	545	63	27	0.973214	0.296				0	0	0	0	0	0	0	0	0	0	0	0	0	0	0	0	0	0	0	0	0	0	0	0	0	0	0
Levin, R.A., Raguso, R.A., McDade, L.A., 2001. Fragrance chemistry and pollinator affinities in Nyctaginaceae. Phytochemistry 58, 429–440.	Selinocarpus angustifolius			1	1	1						293.2	309	274.5	299	48	8	0.509891
Levin, R.A., Raguso, R.A., McDade, L.A., 2001. Fragrance chemistry and pollinator affinities in Nyctaginaceae. Phytochemistry 58, 429–440.	Selinocarpus chenopodioides			1	1	1						293.2	309	274.5	299	48	8	0.509891
Levin, R.A., Raguso, R.A., McDade, L.A., 2001. Fragrance chemistry and pollinator affinities in Nyctaginaceae. Phytochemistry 58, 429–440.	Selinocarpus lanceolatus			1	1	1						293.2	309	274.5	299	48	8	0.509891
Levin, R.A., Raguso, R.A., McDade, L.A., 2001. Fragrance chemistry and pollinator affinities in Nyctaginaceae. Phytochemistry 58, 429–440.	Selinocarpus parviflorus			1	1	1						293.2	309	274.5	299	48	8	0.509891
Levin, R.A., Raguso, R.A., McDade, L.A., 2001. Fragrance chemistry and pollinator affinities in Nyctaginaceae. Phytochemistry 58, 429–440.	Selinocarpus purpusianus			1	1	1						293.2	309	274.5	299	48	8	0.509891
Levin, R.A., Raguso, R.A., McDade, L.A., 2001. Fragrance chemistry and pollinator affinities in Nyctaginaceae. Phytochemistry 58, 429–440.	Selinocarpus undulatus			1	1	1						293.2	309	274.5	299	48	8	0.509891
Kite, G.C., Smith, S.A.L., 1997. Inflorescence odour of Senecio articulatus: temporal variation in isovaleric acid levels. Phtyochemistry 45, 1135–1138.	Senecio articulatus			1	1		1	1				289.4	305.5	272.4	236	48	6	0.40774
Jürgens, A., Witt, T., Gottsberger, G., 2002. Flower scent composition in night-flowering Silene species (Caryophyllaceae). Biochem. Syst. Ecol. 30, 383–397.	Silene chlorantha			1	1	1						282.2	296.9	269.8	568	68	35	1.00638
Jürgens, A., Witt, T., Gottsberger, G., 2002. Flower scent composition in night-flowering Silene species (Caryophyllaceae). Biochem. Syst. Ecol. 30, 383–397.	Silene dichotoma	Silene_dichotoma		1	1	1
Andersson, S., Nilsson, L.A.A., Groth, I., Bergstrom, G., 2002. Floral scents in butterfly-pollinated plants: possible convergence in chemical composition. Bot. J. Linn. Soc. 140, 129–153.	Silene flos-cuculi			1	1	1						280.3	293.3	268.8	802	89	45	1.43061	0.117				0	0	0	0	0	0	0	0	0	0	0	0.004446	0	0	0	0	0	0	0	0	0	0	0	0	0	0	0
Jürgens, A., Witt, T., Gottsberger, G., 2002. Flower scent composition in night-flowering Silene species (Caryophyllaceae). Biochem. Syst. Ecol. 30, 383–397.	Silene italica	Silene_italica		1	1	1						286.9	304.6	271.7	476	56	25	0.829557
Dötterl, S., Wolfe, L.M., Jürgens, A., 2005. Qualitative and quantitative analyses of flower scent in Silene latifolia. Phytochemistry 66, 203–213.	Silene latifolia	Silene_latifolia		1	1	1						281	295.6	269.3	670	76	40	1.19217	4.125				0	0	0	0	0	0	0	0	0	0	0	0	0	0	0	0	0	0	0	0	0	0	0.0004125	0	0	0	0
Knudsen, J.T., Tollsten, L., 1993. Trends in floral scent chemistry in pollination syndromes: floral scent composition in moth-pollinated taxa. Bot. J. Linn. Soc. 113, 263–284.	Silene maritima	Silene_uniflora		1	1	1													0.1				0	0	0	0	0	0	0	0	0	0	0	0	0	0	0	0	0	0	0	0	0	0	0	0	0	0	0
Jürgens, A., Witt, T., Gottsberger, G., 2002. Flower scent composition in night-flowering Silene species (Caryophyllaceae). Biochem. Syst. Ecol. 30, 383–397.	Silene nutans	Silene_nutans		1	1	1			1			282.1	296.5	270.4	535	63	32	0.948245
Dötterl, S., Jahreiß, K., Jhumur, U.S., Jürgens, A., 2012. Temporal variation of flower scent in Silene otites (Caryophyllaceae): a species with a mixed pollination system. Bot. J. Linn. Soc. 169, 447–460.	Silene otites	Silene_otites		1	1	1		1	1			281.5	296.4	269.3	627	77	39	1.11368	0.044				0	0	0	0	0	0	0	0	0	0	0	0	0	0	0	0	0	0	0	0	0	0	0	0	0	0	0
Jürgens, A., Witt, T., Gottsberger, G., 2002. Flower scent composition in night-flowering Silene species (Caryophyllaceae). Biochem. Syst. Ecol. 30, 383–397.	Silene saxifraga	Silene_saxifraga										271.7	282.9	261.7	1968	185	143	3.62164
Jürgens, A., Witt, T., Gottsberger, G., 2002. Flower scent composition in night-flowering Silene species (Caryophyllaceae). Biochem. Syst. Ecol. 30, 383–397.	Silene sericea			1	1	1
Jürgens, A., Witt, T., Gottsberger, G., 2002. Flower scent composition in night-flowering Silene species (Caryophyllaceae). Biochem. Syst. Ecol. 30, 383–397.	Silene subconica	Silene_conica_ssp._subconica		1	1	1						287.3	303.3	274.1	537	71	14	0.934563
Jürgens, A., Witt, T., Gottsberger, G., 2002. Flower scent composition in night-flowering Silene species (Caryophyllaceae). Biochem. Syst. Ecol. 30, 383–397.	Silene succulenta	Silene_succulenta		1	1	1						282.6	294.9	272.7	1023	212	6	1.80998
Jürgens, A., Witt, T., Gottsberger, G., 2002. Flower scent composition in night-flowering Silene species (Caryophyllaceae). Biochem. Syst. Ecol. 30, 383–397.	Silene vallesia											272.4	284.1	262.4	1787	164	133	3.2801
Jürgens, A., Witt, T., Gottsberger, G., 2002. Flower scent composition in night-flowering Silene species (Caryophyllaceae). Biochem. Syst. Ecol. 30, 383–397.	Silene viscosa	Silene_viscosa		1	1	1						280.2	294.6	268.8	521	61	27	0.929693
Jürgens, A., Witt, T., Gottsberger, G., 2002. Flower scent composition in night-flowering Silene species (Caryophyllaceae). Biochem. Syst. Ecol. 30, 383–397.	Silene vulgaris	Silene_vulgaris		1	1	1	1					282.6	294.9	272.7	1023	212	6	1.80998
Knudsen, J.T., Tollsten, L., Groth, I., Bergström, G., Raguso, R.A., 2004. Trends in floral scent chemistry in pollination syndromes: floral scent composition in hummingbird-pollinated taxa.	Siphocampylus giganteus	Siphocampylus_giganteus		1							1	283.6	289.7	277.3	1320	178	33	2.32722
Azuma, H., Toyota, M., Asakawa, Y., Takaso, T., Tobe, H., 2002. Floral scent chemistry of mangrove plants. J. Plant Res. 115, 47–53.	Sonneratia alba	Sonneratia_alba		1	1	1				1		295.5	303.1	287.4	2397	265	151	4.05584		62.05			0	0	0	0	0	0	0	0	0	0	0	0	0	0	0	0	0	0	0	7.01165	0	0	0	0	0	0	0
Hentrich, H., Kaiser, R., Gottsberger, G., 2010. Floral biology and reproductive isolation by floral scent in three sympatric aroid species in French Guiana. Plant Biol. 12, 587–596.	Spathiphyllum humboldtii			1	1				1			297.4	304	292.2	2717	389	70	4.56792
Knudsen, J.T., Tollsten, L., Groth, I., Bergström, G., Raguso, R.A., 2004. Trends in floral scent chemistry in pollination syndromes: floral scent composition in hummingbird-pollinated taxa.	Symbolanthus calygonus			1							1	289.7	296.3	283.7	1016	164	34	1.75354
Farré-Armengol, G., Filella, I., Llusià, J., Peñuelas, J., 2015. Pollination mode determines floral scent. Biochem. Syst. Ecol. 61, 44–53.	Syringa vulgaris	Syringa_vulgaris		1	1							287.8	300.3	277.2	610	72	33	1.05976			6.48		0	0	0	0	0	0	0	0	0	0	0	0	0	0	0	0	0	0	0	0	0	0	0	0	0	0	0
Knudsen, J.T., Tollsten, L., 1993. Trends in floral scent chemistry in pollination syndromes: floral scent composition in moth-pollinated taxa. Bot. J. Linn. Soc. 113, 263–284.	Tabernaemontana amygdalifolia	Tabernaemontana_amygdalifolia		1	1	1													0.38				0	0	0	0	0	0	0	0	0	0	0	0	0	0	0	0	0	0	0	0	0	0	0	0	0	0	0
Maia, A.C.D., Gibernau, M., Dötterl, S., Navarro, D.M.D.A.F., Seifert, K., Müller, T., Schlindwein, C., 2013. The floral scent of Taccarum ulei (Araceae): attraction of scarab beetle pollinators to an unusual aliphatic acyloin. Phytochemistry 93, 71–78.	Taccarum ulei			1	1		1					296.1	303.6	289.5	459	81	9	0.775076
Farré-Armengol, G., Filella, I., Llusià, J., Peñuelas, J., 2015. Pollination mode determines floral scent. Biochem. Syst. Ecol. 61, 44–53.	Thymus vulgaris	Thymus_vulgaris		1	1							287.8	300.3	277.2	610	72	33	1.05976			472.2		0	0	0	0	0	0	0	0	0	0	0	0	0	0	0	0	0	0	0	0	0	0	0	0	0	0	0
Farré-Armengol, G., Filella, I., Llusià, J., Peñuelas, J., 2015. Pollination mode determines floral scent. Biochem. Syst. Ecol. 61, 44–53.	Tilia platyphyllos	Tilia_platyphyllos		1	1							287.8	300.3	277.2	610	72	33	1.05976			0.78		0	0	0	0	0	0	0	0	0	0	0	0	0	0	0	0	0	0	0	0	0	0	0	0	0	0	0
Miyake, T., Yamaoka, R., Yahara, T., 1998. Floral Scents of Hawkmoth-Pollinated Flowers in Japan. J. Plant Res. 111, 199–205.	Trichosanthes kirilowii var. Japonica	Trichosanthes_kirilowii		1	1	1						289.4	304.8	275.6	1661	266	63	2.86973
Bernhardt, P., Sage, T., Weston, P., Azuma, H., Lam, M., Thien, L.B., Bruhl, J., 2003. The pollination of Trimenia moorei (Trimeniaceae): floral volatiles, insect/wind pollen vectors and stigmatic self-incompatibility in a basal angiosperm. Ann. Bot. 92, 445–458.	Trimenia moorei	Trimenia_moorei		1	1			1	1			286.7	298.4	274	986	145	41	1.71957	0.0077				0	0	0	0	0	0	0	0	0	0	0	0	0	0	0	0	0	0	0	0	0.00010807	0	0	0	0	0	0
Knudsen, J.T., Tollsten, L., Groth, I., Bergström, G., Raguso, R.A., 2004. Trends in floral scent chemistry in pollination syndromes: floral scent composition in hummingbird-pollinated taxa.	Tristerix longebracteatus	Tristerix_verticillatus		1							1	279.4	284.7	274.5	930	123	26	1.66428
Farré-Armengol, G., Filella, I., Llusià, J., Peñuelas, J., 2015. Pollination mode determines floral scent. Biochem. Syst. Ecol. 61, 44–53.	Ulmus minor	Ulmus_minor	1									289.1	300.9	279	595	81	28	1.02906			2.33		0	0	0	0	0	0	0	0	0	0	0	0	0	0	0	0	0	0	0	0	0	0	0	0	0	0	0
Farré-Armengol, G., Filella, I., Llusià, J., Peñuelas, J., 2015. Pollination mode determines floral scent. Biochem. Syst. Ecol. 61, 44–53.	Viburnum lantana	Viburnum_lantana		1	1							287.8	300.3	277.2	610	72	33	1.05976			2.16		0	0	0	0	0	0	0	0	0	0	0	0	0	0	0	0	0	0	0	0	0	0	0	0	0	0	0
Kite, G., Reynolds, T., Prance, G.T., 1991. Potential Pollinator-attracting Chemicals from Victoria (Nymphaeaceae). Biochem. Syst. Ecol. 19, 535–539.	Victoria amazonica x cruziana	Victoria_amazonica		1	1		1					300	305.8	295.5	2554	364	49	4.25667
Jürgens, A., Dötterl, S., Liede-Schumann, S., Meve, U., 2009. Chemical diversity of floral volatiles in Asclepiadoideae-Asclepiadeae (Apocynaceae). Biochem. Syst. Ecol. 36, 842–852.	Vincetoxicum hirundinaria	Vincetoxicum_hirundinaria										281.4	295.3	269.8	575	71	34	1.02168	0.406				0	0	0	0	0	0	0	0	0	0	0	0	0	0	0	0	0	0	0	0	0	0	0	0	0	0	0
Flamini, G., Cioni, P.L., Morelli, I., 2002. Analysis of the essential oil of the aerial parts of Viola etrusca from Monte Labbro (South Tuscany, Italy) andin vivo analysis of flower volatiles using SPME. Flavour Fragr. J. 17, 147–149.	Viola etrusca			1	1							287.4	302.9	274.9	854	111	35	1.48573
Bestmann, H.C.E.N., 1997. Headspace analysis of volatile flower scent conastituents of bat-pollinated plants. Phytochemstry 46, 1169–1172.	Vriesea gladioliflora			1						1		293.3	299.5	287.4	3381	386	116	5.76372
Andersson, S., Nilsson, L.A.A., Groth, I., Bergstrom, G., 2002. Floral scents in butterfly-pollinated plants: possible convergence in chemical composition. Bot. J. Linn. Soc. 140, 129–153.	Warszewiczia coccinea	Warszewiczia_coccinea		1	1	1					1	288.2	296.2	280.1	1413	206	23	2.45142	6.552				0	0	0	0	0	0	0	0	0	0	0	0	0	0	0	0	0	0	0	0	0	0	0	0	0	0	0
Bestmann, H.C.E.N., 1997. Headspace analysis of volatile flower scent conastituents of bat-pollinated plants. Phytochemstry 46, 1169–1172.	Weberocereus biolleyi			1						1
Bestmann, H.C.E.N., 1997. Headspace analysis of volatile flower scent conastituents of bat-pollinated plants. Phytochemstry 46, 1169–1172.	Weberocereus tunilla			1						1
Jiang, Y., Chen, X., Lin, H., Wang, F., Chen, F., 2011. Floral Scent in Wisteria: Chemical Composition, Emission Pattern, and Regulation. J. Am. Soc. Hortic. Sci. 136, 307–314.	Wisteria floribunda	Wisteria_floribunda										281	298.7	263.3	1388	199	38	2.46975			20.81		0	0	0	0	0	0	0	0	0	0	0	0	0	0	0	0	0	0	0	0	0	0	0	0	0	0	0
Jiang, Y., Chen, X., Lin, H., Wang, F., Chen, F., 2011. Floral Scent in Wisteria: Chemical Composition, Emission Pattern, and Regulation. J. Am. Soc. Hortic. Sci. 136, 307–314.	Wisteria sinensis	Wisteria_sinensis										289	302.1	275.4	1185	218	21	2.05017			20.38		0	0	0	0	0	0	0	0	0	0	0	0	0	0	0	0	0	0	0	0	0	0	0	0	0	0	0
Jürgens, A., Webber, A.C., Gottsberger, G., 2000. Floral scent compounds of Amazonian Annonaceae species pollinated by small beetles and thrips. Phytochemistry 55, 551–558.	Xylopia aromatica			1	1		1					300.4	305.9	295.7	2150	294	58	3.57856
Jürgens, A., Webber, A.C., Gottsberger, G., 2000. Floral scent compounds of Amazonian Annonaceae species pollinated by small beetles and thrips. Phytochemistry 55, 551–558.	Xylopia benthamii			1	1		1					300.4	305.9	295.7	2150	294	58	3.57856
[truncated: 842 more columns]
